# Supplementary material for: Isopropyl 3-(3,4-dihydroxy­phen­yl)-2-hydroxy­propanoate
Source: Acta Crystallogr Sect E Struct Rep Online. 2010 Apr 17;66(Pt 5):o1105. doi: 10.1107/S1600536810013334 (PMC2979231; doi:10.1107/S1600536810013334)
Supplement: Supplementary file 2 [file e-66-o1105-Isup2.hkl]

# 
# h,k,l, Fc-squared, Fo-squared, sigma(Fo-squared) and status flag 
# 
data_I
_shelx_title ' xb2121 in P2(1)/n' 
_shelx_refln_list_code          4 
_shelx_F_calc_maximum      219.25 
_exptl_crystal_F_000       512.00 
_reflns_d_resolution_high  0.8381 
 
loop_ 
 _symmetry_equiv_pos_as_xyz 
 'x, y, z' 
 '-x+1/2, y+1/2, -z+1/2' 
 '-x, -y, -z' 
 'x-1/2, -y-1/2, z-1/2' 
 
_cell_length_a     5.7691 
_cell_length_b    14.2712 
_cell_length_c    14.9546 
_cell_angle_alpha  90.000 
_cell_angle_beta   96.360 
_cell_angle_gamma  90.000 
 
_shelx_F_squared_multiplier     1.000 
 
loop_ 
 _refln_index_h 
 _refln_index_k 
 _refln_index_l 
 _refln_F_squared_calc 
 _refln_F_squared_meas 
 _refln_F_squared_sigma 
 _refln_observed_status 
   2   0   0     3248.36     3083.64     61.71 o 
   4   0   0      368.00      388.46      7.39 o 
   6   0   0        1.57       -1.31      4.88 o 
   1   1   0     4063.04     3132.15    398.74 o 
   2   1   0     1408.07     1355.26     35.75 o 
   3   1   0       48.92       37.51     13.20 o 
   4   1   0       47.58       33.82     11.32 o 
   5   1   0      100.18       96.01      4.48 o 
   6   1   0      103.44      110.55      3.95 o 
   0   2   0     6535.41     6170.66    148.76 o 
   1   2   0      356.30      330.01      4.32 o 
   2   2   0       17.31       13.45      0.72 o 
   3   2   0      138.00      136.25      2.27 o 
   4   2   0        4.14        6.70      0.92 o 
   5   2   0      237.50      231.23      3.92 o 
   6   2   0       59.34       51.31      3.47 o 
   1   3   0       99.51      102.50      1.79 o 
   2   3   0       65.71       72.85      1.29 o 
   3   3   0       30.45       36.20      1.17 o 
   4   3   0       15.79       14.16      1.06 o 
   5   3   0       40.82       45.76      2.40 o 
   6   3   0        1.36        0.81      2.34 o 
   0   4   0        4.10        3.72      0.55 o 
   1   4   0        1.57        2.35      0.36 o 
   2   4   0       61.32       63.66      1.19 o 
   3   4   0        0.14       -0.10      0.57 o 
   4   4   0       36.44       33.72      3.39 o 
   5   4   0       32.46       29.86      2.46 o 
   6   4   0        0.01       -0.54      2.46 o 
   1   5   0      684.26      645.03     25.13 o 
   2   5   0       51.67       68.30      1.28 o 
   3   5   0      272.19      309.66      3.78 o 
   4   5   0       28.64       24.58      1.80 o 
   5   5   0       75.39       70.64      3.35 o 
   6   5   0        2.51        3.95      2.95 o 
   0   6   0       54.61       68.46      1.96 o 
   1   6   0      190.50      187.97      2.94 o 
   2   6   0      541.57      566.85      7.44 o 
   3   6   0       56.43       52.95      2.46 o 
   4   6   0        0.79       -0.05      1.28 o 
   5   6   0       18.11       16.05      3.01 o 
   6   6   0        4.29        2.34      3.09 o 
   1   7   0      711.19      704.74     13.36 o 
   2   7   0       34.43       33.61      1.13 o 
   3   7   0        7.25        9.86      1.32 o 
   4   7   0        2.01        0.88      1.60 o 
   5   7   0       86.65       80.51      7.92 o 
   6   7   0        4.67        3.81      3.26 o 
   0   8   0      161.56      177.24     18.45 o 
   1   8   0      260.28      279.58      5.06 o 
   2   8   0      506.40      517.29      7.98 o 
   3   8   0        1.63        2.00      1.47 o 
   4   8   0       86.01       80.55      3.62 o 
   5   8   0        1.57       -0.03      2.36 o 
   6   8   0        8.19        9.58      2.91 o 
   1   9   0      359.18      378.41      7.04 o 
   2   9   0       41.55       48.58      2.14 o 
   3   9   0       14.09       14.63      1.99 o 
   4   9   0      189.34      191.95      8.44 o 
   5   9   0        0.01        0.48      2.30 o 
   0  10   0      302.88      304.60      7.85 o 
   1  10   0       18.26       16.23      1.52 o 
   2  10   0      109.77      105.58      3.09 o 
   3  10   0       58.41       58.34      3.34 o 
   4  10   0       40.59       36.62      3.13 o 
   5  10   0       20.17       23.77      3.31 o 
   1  11   0       12.35       13.88      1.63 o 
   2  11   0        4.09        4.38      1.56 o 
   3  11   0        1.06        0.16      2.10 o 
   4  11   0        0.00       -0.18      2.20 o 
   5  11   0       27.85       28.67      3.45 o 
   0  12   0      685.44      705.63     12.65 o 
   1  12   0      503.94      503.98     13.21 o 
   2  12   0      148.11      148.13      4.85 o 
   3  12   0       15.24       17.05      2.64 o 
   4  12   0       21.55       20.56      2.96 o 
   1  13   0       43.08       48.41      2.59 o 
   2  13   0       63.46       56.38      3.60 o 
   3  13   0       35.61       41.16      3.27 o 
   4  13   0        0.37        1.47      2.97 o 
   0  14   0       19.74       19.17      4.98 o 
   1  14   0       21.55       22.32      2.41 o 
   2  14   0       26.40       27.41      3.03 o 
   3  14   0        1.33        1.73      2.46 o 
   1  15   0       26.73       32.17      6.63 o 
   2  15   0        5.71        4.16      2.71 o 
   3  15   0        0.07        0.26      2.96 o 
   0  16   0        0.30        0.07      5.46 o 
   1  16   0        1.81        1.48      5.63 o 
   2  16   0       20.41       12.71      5.74 o 
  -5   0   1       13.25       12.81      1.86 o 
  -3   0   1       25.76       30.30      1.82 o 
  -1   0   1     1222.72     1161.26     23.40 o 
   1   0   1     9898.51     9164.90    341.94 o 
   3   0   1      485.18      446.55     16.10 o 
   5   0   1        7.44        6.20      1.83 o 
  -6   1   1       11.65       10.17      2.42 o 
  -5   1   1      230.25      236.24      3.95 o 
  -4   1   1       64.48       66.92      1.95 o 
  -3   1   1       39.72       46.19      2.67 o 
  -2   1   1       33.65       30.00      0.94 o 
  -1   1   1      483.94      435.20     25.50 o 
   0   1   1      827.70      812.75     12.55 o 
   1   1   1     6008.77     5532.22    102.22 o 
   2   1   1     2671.42     2541.04     33.29 o 
   3   1   1       62.68       64.46      2.25 o 
   4   1   1       34.17       29.58      1.27 o 
   5   1   1        0.03        0.84      1.19 o 
   6   1   1        8.59        7.57      2.27 o 
  -6   2   1        2.30        1.04      2.25 o 
  -5   2   1       53.63       63.03      2.55 o 
  -4   2   1        0.03        0.17      0.86 o 
  -3   2   1      358.50      370.93      6.92 o 
  -2   2   1      827.98      625.00    119.93 o 
  -1   2   1     4131.88     3935.67     46.39 o 
   0   2   1      144.98      152.49      2.08 o 
   1   2   1      249.25      247.06      2.65 o 
   2   2   1     2694.69     2701.91     28.79 o 
   3   2   1      963.31     1010.04     11.40 o 
   4   2   1       49.62       53.07      1.65 o 
   5   2   1      149.16      159.97      4.10 o 
   6   2   1       27.70       22.60      2.50 o 
  -6   3   1        1.31        2.13      2.30 o 
  -5   3   1      102.03       89.56      3.56 o 
  -4   3   1       91.52       86.15      2.65 o 
  -3   3   1       35.63       34.91      1.23 o 
  -2   3   1      399.07      375.27      6.68 o 
  -1   3   1     3374.10     3224.67     55.85 o 
   0   3   1       77.38       83.08      2.41 o 
   1   3   1       59.96       64.02      1.23 o 
   2   3   1     1598.24     1565.01     15.38 o 
   3   3   1      649.91      689.16      8.08 o 
   4   3   1        0.01        0.36      0.89 o 
   5   3   1      270.59      279.98     10.10 o 
   6   3   1        6.24        2.09      2.43 o 
  -6   4   1        0.17        0.21      2.65 o 
  -5   4   1       38.12       43.22      2.78 o 
  -4   4   1       10.02       10.90      0.95 o 
  -3   4   1     1578.42     1593.89     15.97 o 
  -2   4   1      358.30      387.73      4.30 o 
  -1   4   1      396.44      396.55      8.34 o 
   0   4   1     1986.03     1965.39     21.33 o 
   1   4   1      133.07      140.31      1.93 o 
   2   4   1      712.97      730.88      7.52 o 
   3   4   1      127.16      122.10      2.12 o 
   4   4   1        0.77        1.69      1.30 o 
   5   4   1        0.98        1.27      1.57 o 
   6   4   1       36.38       34.63      3.30 o 
  -6   5   1      111.12      135.96      6.15 o 
  -5   5   1       10.63        6.47      2.05 o 
  -4   5   1       90.49       79.99      3.25 o 
  -3   5   1       35.87       40.04      1.20 o 
  -2   5   1      632.76      659.76      6.92 o 
  -1   5   1     1480.54     1503.69     23.49 o 
   0   5   1      350.64      321.16      3.98 o 
   1   5   1      103.49      116.97      1.76 o 
   2   5   1      480.87      488.06      5.24 o 
   3   5   1      201.83      193.44      3.80 o 
   4   5   1      106.36      108.20      8.16 o 
   5   5   1        1.29        0.49      1.99 o 
   6   5   1       10.42        8.62      3.20 o 
  -6   6   1       24.50       23.47      3.08 o 
  -5   6   1        4.32        2.70      2.06 o 
  -4   6   1        0.52        1.12      1.64 o 
  -3   6   1      241.93      243.49      3.18 o 
  -2   6   1       42.33       63.40      1.45 o 
  -1   6   1      123.63      142.73      2.19 o 
   0   6   1      343.15      401.85      4.95 o 
   1   6   1      136.75      136.22      2.08 o 
   2   6   1      349.68      326.90      3.73 o 
   3   6   1       34.99       34.08      1.69 o 
   4   6   1      109.63      104.52      3.09 o 
   5   6   1       23.84       23.48      2.67 o 
   6   6   1        6.54        7.01      3.30 o 
  -6   7   1       80.72       83.68     33.12 o 
  -5   7   1       11.44        7.20      2.17 o 
  -4   7   1       80.56       75.71      6.03 o 
  -3   7   1        3.80        3.84      1.07 o 
  -2   7   1      410.61      419.57      5.34 o 
  -1   7   1        0.56        0.72      0.62 o 
   0   7   1      581.74      609.28      7.28 o 
   1   7   1      658.00      729.97      8.55 o 
   2   7   1       24.46       18.48      1.24 o 
   3   7   1      117.05      117.04      3.92 o 
   4   7   1        0.80        0.37      1.48 o 
   5   7   1       23.19       29.25      2.94 o 
   6   7   1       12.13       11.72      3.57 o 
  -6   8   1        1.85        3.09      2.73 o 
  -5   8   1        0.37        0.96      2.37 o 
  -4   8   1      133.66      128.92      4.53 o 
  -3   8   1       70.29       71.82      3.23 o 
  -2   8   1      259.06      242.58      3.53 o 
  -1   8   1       53.77       63.80      2.31 o 
   0   8   1      151.49      160.27      2.59 o 
   1   8   1        1.30        0.07      0.65 o 
   2   8   1       22.40       26.70      1.55 o 
   3   8   1      141.28      140.14      7.56 o 
   4   8   1       67.68       75.39      3.51 o 
   5   8   1        0.11       -0.75      2.39 o 
  -5   9   1      154.37      150.16      5.54 o 
  -4   9   1       52.26       57.61      4.66 o 
  -3   9   1      111.21      121.46      4.19 o 
  -2   9   1      140.40      144.66      3.40 o 
  -1   9   1      187.19      182.57      2.97 o 
   0   9   1       29.25       29.92      1.28 o 
   1   9   1      246.32      275.77      6.34 o 
   2   9   1       10.12        8.92      1.36 o 
   3   9   1        5.97        7.25      1.96 o 
   4   9   1       36.67       38.57      2.96 o 
   5   9   1        3.90        2.60      2.65 o 
  -5  10   1       17.60       17.56      2.95 o 
  -4  10   1      126.84      130.56      8.02 o 
  -3  10   1       36.15       36.65      4.28 o 
  -2  10   1       36.28       35.85      1.90 o 
  -1  10   1        0.49        0.83      0.89 o 
   0  10   1       90.29       90.61      2.11 o 
   1  10   1        4.84        3.81      1.99 o 
   2  10   1       54.09       50.67      2.76 o 
   3  10   1      417.41      398.83      8.71 o 
   4  10   1       11.25       12.33      2.61 o 
   5  10   1       29.44       26.38      3.41 o 
  -5  11   1        5.27        2.45      3.04 o 
  -4  11   1        0.03        0.54      2.22 o 
  -3  11   1      140.57      133.91      4.77 o 
  -2  11   1       40.24       38.48      2.73 o 
  -1  11   1       11.06       11.07      1.85 o 
   0  11   1       98.35      101.74      2.34 o 
   1  11   1     2087.74     2058.51     33.12 o 
   2  11   1       49.17       49.82      3.07 o 
   3  11   1       21.39       18.08      7.59 o 
   4  11   1       17.34       10.94      2.76 o 
   5  11   1        0.00       -0.28      2.71 o 
  -4  12   1        1.39        2.67      2.73 o 
  -3  12   1       71.29       68.68      3.82 o 
  -2  12   1       57.49       59.60      2.74 o 
  -1  12   1        0.61       -0.02      1.48 o 
   0  12   1      211.11      211.57      4.57 o 
   1  12   1       97.39       98.71      3.74 o 
   2  12   1       33.31       30.63      2.51 o 
   3  12   1      214.35      223.28      6.46 o 
   4  12   1        0.04       -0.30      2.64 o 
  -4  13   1        1.15        2.02      2.70 o 
  -3  13   1       10.98       13.12      2.83 o 
  -2  13   1       67.79       68.43      7.06 o 
  -1  13   1      158.26      168.93      5.16 o 
   0  13   1       61.92       63.34      4.18 o 
   1  13   1      469.12      507.05      8.72 o 
   2  13   1       11.91        9.46      2.61 o 
   3  13   1       11.93       10.76      2.79 o 
   4  13   1       11.31        9.95      3.12 o 
  -3  14   1        2.51        1.99      2.78 o 
  -2  14   1       21.18       15.58      2.73 o 
  -1  14   1        7.78        3.60      4.12 o 
   0  14   1       42.92       47.08      4.15 o 
   1  14   1       19.48       23.99      2.48 o 
   2  14   1        8.48        6.54      2.46 o 
   3  14   1        0.61       -0.72      2.39 o 
  -3  15   1        0.64        1.98      2.97 o 
  -2  15   1        3.33        1.50      2.74 o 
  -1  15   1        0.51        0.44      3.36 o 
   0  15   1        5.09        4.39      3.53 o 
   1  15   1        0.66       -1.10      4.98 o 
   2  15   1        1.86        2.95      2.67 o 
   3  15   1        8.02        8.23      3.22 o 
  -2  16   1        0.50        0.48      6.01 o 
  -1  16   1        0.48        0.24      3.68 o 
   0  16   1        1.09        3.79      3.96 o 
   1  16   1        0.53        2.27      5.74 o 
   2  16   1        0.18        0.08      3.00 o 
   0  17   1       24.75       30.66      5.08 o 
  -6   0   2      144.53      172.31      6.12 o 
  -4   0   2        0.95        0.96      1.34 o 
  -2   0   2        3.03        0.93      0.62 o 
   0   0   2     1927.22     1771.36     27.16 o 
   2   0   2       60.45       52.04      2.01 o 
   4   0   2       94.80      107.34      6.46 o 
   6   0   2       16.56       17.76      5.77 o 
  -6   1   2       15.56       13.66      1.87 o 
  -5   1   2        3.25        3.06      1.21 o 
  -4   1   2        1.97        0.92      0.87 o 
  -3   1   2      415.48      445.07      8.16 o 
  -2   1   2     2008.33     1924.73     27.48 o 
  -1   1   2       65.54       90.91      2.33 o 
   0   1   2      101.04       98.53      5.26 o 
   1   1   2      985.34      994.63      9.73 o 
   2   1   2     1509.41     1622.65     19.65 o 
   3   1   2      454.37      481.75      5.00 o 
   4   1   2      675.31      692.45      7.68 o 
   5   1   2       65.46       73.35      2.95 o 
   6   1   2       71.96       76.13      8.81 o 
  -6   2   2       99.65      115.69      5.22 o 
  -5   2   2       43.97       43.74      8.02 o 
  -4   2   2      235.39      224.85      3.78 o 
  -3   2   2      397.74      389.95      5.40 o 
  -2   2   2       27.30       21.23      0.91 o 
  -1   2   2     4377.12     4160.47     61.88 o 
   0   2   2      405.72      352.51     17.41 o 
   1   2   2     2303.52     2166.74     23.09 o 
   2   2   2      818.59      824.54      9.25 o 
   3   2   2        9.98        7.51      0.80 o 
   4   2   2       14.13       15.76      1.45 o 
   5   2   2        4.93        7.84      1.82 o 
   6   2   2        2.07        3.07      2.18 o 
  -6   3   2       79.38       77.65      4.36 o 
  -5   3   2       23.64       21.57      1.61 o 
  -4   3   2      100.01       86.78      8.40 o 
  -3   3   2      279.54      276.10      5.00 o 
  -2   3   2      356.85      367.92     13.44 o 
  -1   3   2     3846.04     3733.06     45.12 o 
   0   3   2      545.09      522.88      6.66 o 
   1   3   2       68.60       70.14      2.27 o 
   2   3   2      179.28      184.32      2.55 o 
   3   3   2        8.95        5.71      0.75 o 
   4   3   2      202.23      210.47      4.27 o 
   5   3   2       95.86      100.62      3.58 o 
   6   3   2       24.42       25.29      2.69 o 
  -6   4   2        3.16        2.23      2.71 o 
  -5   4   2       15.99       15.82      2.15 o 
  -4   4   2        0.02        0.29      1.24 o 
  -3   4   2        0.36        0.20      0.64 o 
  -2   4   2      749.25      718.85     10.60 o 
  -1   4   2      108.83       92.42      1.77 o 
   0   4   2       36.07       35.07      0.94 o 
   1   4   2     1363.86     1370.24     15.48 o 
   2   4   2      343.44      373.99      5.27 o 
   3   4   2       35.91       39.98      1.22 o 
   4   4   2      235.79      222.00      4.48 o 
   5   4   2       30.98       29.17      2.55 o 
   6   4   2       35.02       32.97      3.35 o 
  -6   5   2        0.53        0.49      2.41 o 
  -5   5   2        5.96        5.27      2.01 o 
  -4   5   2        0.83        0.27      1.18 o 
  -3   5   2      535.57      503.59      5.67 o 
  -2   5   2      294.16      267.73      4.20 o 
  -1   5   2       19.23       24.85      1.27 o 
   0   5   2      508.59      514.69      6.06 o 
   1   5   2     1656.25     1798.75     23.56 o 
   2   5   2        4.60        5.69      0.65 o 
   3   5   2        7.93        5.27      1.12 o 
   4   5   2      137.18      131.30      3.48 o 
   5   5   2       66.79       67.79      2.93 o 
   6   5   2       42.76       42.56      3.72 o 
  -6   6   2        0.45        0.73      2.55 o 
  -5   6   2       91.40       90.93      3.88 o 
  -4   6   2       54.55       52.20      2.85 o 
  -3   6   2      219.06      194.63      3.15 o 
  -2   6   2       83.36       85.04      2.04 o 
  -1   6   2        5.83        6.86      0.92 o 
   0   6   2     1805.65     1889.47     23.29 o 
   1   6   2     5051.07     5319.38     57.26 o 
   2   6   2       17.31       22.08      1.15 o 
   3   6   2       90.91       99.33      2.75 o 
   4   6   2       81.33       78.98      2.93 o 
   5   6   2      269.96      297.22     17.87 o 
   6   6   2        9.83        8.73      3.13 o 
  -6   7   2       22.70       28.36      3.73 o 
  -5   7   2        4.68        4.19      2.26 o 
  -4   7   2        3.76        6.58      1.96 o 
  -3   7   2      213.68      212.60      3.34 o 
  -2   7   2     1237.11     1264.68     16.25 o 
  -1   7   2       46.17       37.44      1.18 o 
   0   7   2       19.46       16.55      3.28 o 
   1   7   2       61.65       53.30      2.63 o 
   2   7   2       33.84       37.96      4.29 o 
   3   7   2       55.05       60.24      2.37 o 
   4   7   2      227.56      224.52      4.82 o 
   5   7   2       55.11       58.43      3.54 o 
   6   7   2        0.36        0.76      3.44 o 
  -6   8   2        0.25        0.89      2.88 o 
  -5   8   2        0.19       -0.27      2.04 o 
  -4   8   2      107.41      106.96      4.16 o 
  -3   8   2      320.74      303.59      5.40 o 
  -2   8   2       48.66       48.85      2.39 o 
  -1   8   2      155.82      172.37      2.75 o 
   0   8   2      150.72      166.27      2.68 o 
   1   8   2      231.24      230.92      3.30 o 
   2   8   2      109.22      111.75      2.83 o 
   3   8   2       11.52        6.64      1.82 o 
   4   8   2        0.92        0.90      1.52 o 
   5   8   2       71.93       78.26      4.03 o 
  -5   9   2        6.74        6.21      2.48 o 
  -4   9   2       50.61       53.67      3.45 o 
  -3   9   2        1.51        0.82      1.30 o 
  -2   9   2       10.35        9.53      2.78 o 
  -1   9   2       41.20       43.74      1.46 o 
   0   9   2      145.21      140.02      3.14 o 
   1   9   2       35.44       37.30      1.78 o 
   2   9   2       25.56       23.21      2.04 o 
   3   9   2       22.07       24.05      2.41 o 
   4   9   2      383.46      356.18     14.09 o 
   5   9   2       16.96       18.34      2.85 o 
  -5  10   2        5.02        4.25      2.85 o 
  -4  10   2      264.84      269.96     12.78 o 
  -3  10   2       34.98       30.13      3.01 o 
  -2  10   2       42.62       36.70      8.78 o 
  -1  10   2      263.98      266.41      4.05 o 
   0  10   2      147.30      150.50      2.76 o 
   1  10   2        1.36        1.12      1.13 o 
   2  10   2        6.29        4.87      1.58 o 
   3  10   2      232.31      237.69      6.37 o 
   4  10   2       12.55       16.20      2.50 o 
   5  10   2        3.51        3.60      2.82 o 
  -5  11   2       11.23        5.33      2.97 o 
  -4  11   2       14.03        9.97      4.11 o 
  -3  11   2       24.98       25.66      2.68 o 
  -2  11   2      959.75      716.43    192.67 o 
  -1  11   2      105.58      102.99      2.38 o 
   0  11   2      166.61      157.98      3.73 o 
   1  11   2      229.68      224.93      5.58 o 
   2  11   2      261.84      267.52      7.94 o 
   3  11   2        8.93       11.10      2.41 o 
   4  11   2       43.79       38.31      3.41 o 
   5  11   2        7.46       10.55      3.25 o 
  -4  12   2       21.13       22.50      3.22 o 
  -3  12   2        0.28        0.99      2.32 o 
  -2  12   2      182.64      188.13      7.50 o 
  -1  12   2       43.01       44.76      2.48 o 
   0  12   2        7.96        9.28      1.65 o 
   1  12   2      190.81      155.78     44.19 o 
   2  12   2       25.49       21.24      2.49 o 
   3  12   2        4.07        2.80      2.38 o 
   4  12   2        0.91        1.08      2.44 o 
  -4  13   2       15.19       15.97      2.98 o 
  -3  13   2        3.28        2.84      2.30 o 
  -2  13   2      214.26      241.67      5.41 o 
  -1  13   2       91.82       97.74      5.23 o 
   0  13   2      417.35      445.09      7.80 o 
   1  13   2       92.01       87.42     27.20 o 
   2  13   2        1.42        2.64      2.06 o 
   3  13   2       20.29       20.83      2.86 o 
   4  13   2        7.48        8.19      3.15 o 
  -3  14   2       16.28       18.07      3.13 o 
  -2  14   2        4.16        1.88      2.46 o 
  -1  14   2        6.92        5.09      3.20 o 
   0  14   2       17.57       14.42      3.41 o 
   1  14   2       18.73       13.90      2.48 o 
   2  14   2        1.82        2.85      2.54 o 
   3  14   2       72.54       82.81      8.59 o 
  -3  15   2        0.34       -0.53      3.00 o 
  -2  15   2       37.65       34.98      6.84 o 
  -1  15   2        0.00        0.00      3.40 o 
   0  15   2       21.63       24.84      4.07 o 
   1  15   2        4.30        5.36      2.65 o 
   2  15   2        1.16       -0.68      2.72 o 
   3  15   2        0.06       -1.59      2.87 o 
  -2  16   2        2.36        1.27      5.94 o 
  -1  16   2        0.29        0.66      3.82 o 
   0  16   2       13.18       12.40      4.17 o 
   1  16   2        9.03        7.59      6.05 o 
   2  16   2        7.50        7.40      3.13 o 
  -5   0   3       45.86       56.08      2.75 o 
  -3   0   3      192.12      226.49      5.77 o 
  -1   0   3    48069.86    34256.53    523.23 o 
   1   0   3     3789.30     3614.69     86.67 o 
   3   0   3      287.90      245.76      5.58 o 
   5   0   3        0.25        0.68      1.83 o 
  -6   1   3       50.64       55.38      2.68 o 
  -5   1   3      146.41      162.88      5.24 o 
  -4   1   3       50.37       48.00      1.60 o 
  -3   1   3       13.81       13.19      0.92 o 
  -2   1   3       56.35       63.07      1.44 o 
  -1   1   3     1427.41     1342.61     29.58 o 
   0   1   3     4749.56     4570.47     51.33 o 
   1   1   3       18.70       12.99      0.41 o 
   2   1   3      313.05      330.95      3.44 o 
   3   1   3      158.24      171.62      2.29 o 
   4   1   3      156.40      153.20      2.87 o 
   5   1   3       14.51       15.26      2.06 o 
   6   1   3        3.67        0.81      3.76 o 
  -6   2   3       89.62       90.23      4.74 o 
  -5   2   3       72.23       78.00      3.13 o 
  -4   2   3       38.14       39.87      1.60 o 
  -3   2   3        9.37        8.11      0.77 o 
  -2   2   3       12.86       15.94      0.71 o 
  -1   2   3     3354.33     3385.28     40.96 o 
   0   2   3      839.38      773.65     11.33 o 
   1   2   3      409.32      353.02      4.15 o 
   2   2   3       44.72       36.62      1.43 o 
   3   2   3       43.74       43.07      1.26 o 
   4   2   3       66.63       66.58      2.27 o 
   5   2   3      126.96      124.35      8.45 o 
   6   2   3       19.59       21.62      2.58 o 
  -6   3   3       31.05       30.89      3.40 o 
  -5   3   3       20.55       12.18      5.57 o 
  -4   3   3      324.76      272.43     30.84 o 
  -3   3   3      662.41      671.94     23.30 o 
  -2   3   3     1590.37     1524.32     29.70 o 
  -1   3   3      223.61      221.49      3.24 o 
   0   3   3      583.33      552.91      7.05 o 
   1   3   3       22.25       24.49      1.59 o 
   2   3   3        2.26       10.75      4.63 o 
   3   3   3       22.46       26.37      1.11 o 
   4   3   3       29.49       30.50      1.74 o 
   5   3   3        0.80        1.08      1.79 o 
   6   3   3        2.63        0.71      2.32 o 
  -6   4   3       16.73       25.30      3.95 o 
  -5   4   3        3.09        4.38      1.72 o 
  -4   4   3       16.86       14.96      1.61 o 
  -3   4   3      394.08      402.31     16.41 o 
  -2   4   3        3.32        2.68      0.61 o 
  -1   4   3      978.65     1009.84     20.56 o 
   0   4   3      270.85      248.08      5.07 o 
   1   4   3       22.64       17.94      1.31 o 
   2   4   3      391.26      367.49      5.68 o 
   3   4   3       42.15       55.39      2.16 o 
   4   4   3      368.26      362.53      6.34 o 
   5   4   3       90.29       88.43      5.09 o 
   6   4   3       52.53       53.30      3.33 o 
  -6   5   3       20.17       18.38      2.85 o 
  -5   5   3        7.53        5.58      2.05 o 
  -4   5   3        1.27        1.02      1.01 o 
  -3   5   3       84.84       85.00      2.07 o 
  -2   5   3      134.48      118.14      2.84 o 
  -1   5   3      522.31      506.44      7.17 o 
   0   5   3     1422.94     1381.37     21.52 o 
   1   5   3     1188.01     1184.50     27.66 o 
   2   5   3     2815.45     2996.23     33.27 o 
   3   5   3        0.70        0.87      1.12 o 
   4   5   3      170.01      167.91      4.05 o 
   5   5   3       29.01       24.58      2.63 o 
   6   5   3       61.23       69.31      4.43 o 
  -6   6   3       18.60       21.71      3.40 o 
  -5   6   3        0.77        0.53      1.85 o 
  -4   6   3       82.42       74.46      3.12 o 
  -3   6   3       55.80       49.33      1.90 o 
  -2   6   3      415.25      365.39      4.98 o 
  -1   6   3        1.15        0.59      0.54 o 
   0   6   3        3.53        3.33      0.53 o 
   1   6   3     1414.85     1567.78     32.02 o 
   2   6   3        1.39        4.09      1.85 o 
   3   6   3        0.10        0.21      1.18 o 
   4   6   3       89.84       92.97      3.09 o 
   5   6   3       32.73       34.52      2.99 o 
   6   6   3       22.05       25.53      3.66 o 
  -6   7   3        0.14        0.06      2.68 o 
  -5   7   3        7.90        8.90      2.20 o 
  -4   7   3        2.89        2.47      1.85 o 
  -3   7   3        0.00        0.01      0.90 o 
  -2   7   3       18.39       19.85      1.36 o 
  -1   7   3     1432.84     1461.27     16.43 o 
   0   7   3      904.72      957.82     12.28 o 
   1   7   3      170.06      175.78      2.56 o 
   2   7   3      145.02      175.82      4.46 o 
   3   7   3      394.69      410.59      6.83 o 
   4   7   3      394.70      395.94      7.00 o 
   5   7   3        8.25        9.29      2.60 o 
   6   7   3        4.18        2.41      3.24 o 
  -6   8   3        4.36        4.29      2.75 o 
  -5   8   3        5.38        3.27      2.39 o 
  -4   8   3       21.86       21.84      2.32 o 
  -3   8   3       82.36       76.91      2.53 o 
  -2   8   3      752.15      759.59      9.17 o 
  -1   8   3      269.51      284.46      3.99 o 
   0   8   3      220.51      190.13      2.94 o 
   1   8   3      309.12      326.35      8.03 o 
   2   8   3      133.37      143.48      5.05 o 
   3   8   3      398.11      403.86     12.86 o 
   4   8   3      265.31      280.30      5.67 o 
   5   8   3        8.68        5.41      2.43 o 
  -5   9   3       65.33       67.28      6.61 o 
  -4   9   3        7.17        7.08      2.28 o 
  -3   9   3       29.12       34.11      1.83 o 
  -2   9   3       12.52       15.12      1.10 o 
  -1   9   3      170.97      171.15      3.13 o 
   0   9   3        1.12        1.12      0.78 o 
   1   9   3       48.63       52.12      2.41 o 
   2   9   3        1.34        0.88      1.48 o 
   3   9   3      109.96      105.88      3.94 o 
   4   9   3        2.78        0.99      1.83 o 
   5   9   3        5.08        5.82      2.81 o 
  -5  10   3        2.00        2.28      2.78 o 
  -4  10   3       14.65        8.78      2.30 o 
  -3  10   3      201.89      212.64      4.58 o 
  -2  10   3      178.30      177.70      4.04 o 
  -1  10   3      441.58      458.18      6.11 o 
   0  10   3        9.10        6.93      0.97 o 
   1  10   3        3.27        1.79      1.22 o 
   2  10   3        0.36        0.36      1.61 o 
   3  10   3      132.80      129.26     10.22 o 
   4  10   3       30.17       28.32      3.01 o 
   5  10   3       15.37       11.63      3.12 o 
  -5  11   3       65.57       78.73      8.42 o 
  -4  11   3        6.99        4.00      2.32 o 
  -3  11   3       30.92       28.40      2.75 o 
  -2  11   3       88.47       96.89      4.32 o 
  -1  11   3      140.87      136.75      3.01 o 
   0  11   3       18.87       17.88      3.17 o 
   1  11   3      115.10      109.08      3.27 o 
   2  11   3        1.29        0.85      1.68 o 
   3  11   3       11.01       10.74      2.43 o 
   4  11   3       25.93       17.89      2.76 o 
  -4  12   3       21.51       19.89      2.91 o 
  -3  12   3        8.01        8.26      2.50 o 
  -2  12   3      166.36      186.79      5.55 o 
  -1  12   3      350.64      362.86      5.39 o 
   0  12   3      210.16      209.41      4.67 o 
   1  12   3       22.74       16.68      2.17 o 
   2  12   3        9.73        9.37      2.21 o 
   3  12   3        9.17       11.54      2.69 o 
   4  12   3        0.29        0.32      2.78 o 
  -4  13   3       18.16       19.90      3.36 o 
  -3  13   3       14.44       16.14      2.86 o 
  -2  13   3        0.59        0.42      1.86 o 
  -1  13   3       89.61       93.60      5.13 o 
   0  13   3        1.01        0.62      1.69 o 
   1  13   3      430.70      414.93      8.99 o 
   2  13   3        5.53        4.33      2.05 o 
   3  13   3        9.04        8.03      2.81 o 
   4  13   3        0.49       -0.75      2.96 o 
  -3  14   3       10.29       10.96      2.96 o 
  -2  14   3       12.88       11.90      2.30 o 
  -1  14   3       11.90       11.06      3.40 o 
   0  14   3        3.21        1.08      1.99 o 
   1  14   3        0.42        0.19      2.23 o 
   2  14   3       80.30       77.80      9.93 o 
   3  14   3        3.70        3.51      2.93 o 
  -3  15   3        3.57        2.21      3.19 o 
  -2  15   3       21.25        8.42      5.33 o 
  -1  15   3       27.11       32.24      4.20 o 
   0  15   3        0.16        0.62      3.22 o 
   1  15   3        9.37        7.77      2.56 o 
   2  15   3        7.63        4.26      2.81 o 
  -2  16   3        3.06        4.05      6.36 o 
  -1  16   3        0.27        0.40      3.90 o 
   0  16   3        2.89        1.57      3.84 o 
   1  16   3        4.02        1.75      5.84 o 
  -6   0   4       41.02       48.38      3.64 o 
  -4   0   4      459.28      441.55     10.41 o 
  -2   0   4     2805.13     2695.49     54.15 o 
   0   0   4     5066.52     4816.76     59.65 o 
   2   0   4     3388.86     3420.76     70.62 o 
   4   0   4        8.57        9.37      1.65 o 
   6   0   4      109.70      125.89      9.79 o 
  -6   1   4       57.52       56.66      4.09 o 
  -5   1   4       50.99       62.06      2.31 o 
  -4   1   4       44.00       49.21      1.90 o 
  -3   1   4       81.95       75.78      1.98 o 
  -2   1   4     2807.76     2826.73     82.13 o 
  -1   1   4     3586.84     3644.30     59.86 o 
   0   1   4     3560.51     3537.84     52.03 o 
   1   1   4      144.29      159.37      1.81 o 
   2   1   4       61.94       55.94      1.03 o 
   3   1   4        4.09        5.26      0.75 o 
   4   1   4       91.41       81.10      2.35 o 
   5   1   4        2.26        1.18      1.75 o 
   6   1   4       10.18        6.48      4.17 o 
  -6   2   4        8.35        9.33      1.78 o 
  -5   2   4        6.69        6.20      1.30 o 
  -4   2   4      101.55      103.60      2.64 o 
  -3   2   4       41.39       49.38      2.43 o 
  -2   2   4     3449.35     3470.80    109.46 o 
  -1   2   4      734.63      734.59     21.24 o 
   0   2   4      297.69      328.59      8.40 o 
   1   2   4      420.10      415.62      4.45 o 
   2   2   4     1765.69     1854.22     19.86 o 
   3   2   4       98.52      116.84      2.25 o 
   4   2   4       54.66       46.41      2.32 o 
   5   2   4        1.75        0.69      1.80 o 
   6   2   4       19.02       20.72      4.53 o 
  -6   3   4       11.61        9.28      2.78 o 
  -5   3   4       17.43       15.21      1.38 o 
  -4   3   4       86.19       82.53      4.26 o 
  -3   3   4      212.55      214.56      5.96 o 
  -2   3   4       42.62       35.43      1.23 o 
  -1   3   4      604.03      595.37      7.78 o 
   0   3   4      185.53      190.14      3.24 o 
   1   3   4      103.37      111.08      1.70 o 
   2   3   4      358.70      398.12      4.90 o 
   3   3   4      161.62      179.48      2.68 o 
   4   3   4      333.87      348.26      5.52 o 
   5   3   4      152.57      140.06      6.73 o 
   6   3   4       24.86       26.33      2.99 o 
  -6   4   4        0.96        0.00      2.61 o 
  -5   4   4        0.53       -0.23      1.78 o 
  -4   4   4      190.66      208.65      4.76 o 
  -3   4   4       50.51       55.80      3.34 o 
  -2   4   4       26.70       21.53      1.07 o 
  -1   4   4      556.08      527.64      7.01 o 
   0   4   4     2895.08     2808.95     48.14 o 
   1   4   4     1001.59     1033.46     14.52 o 
   2   4   4      657.20      634.40      7.40 o 
   3   4   4      117.63      115.93      2.99 o 
   4   4   4      261.23      268.14      4.71 o 
   5   4   4      125.48      142.25      4.28 o 
   6   4   4       10.51       12.17      2.75 o 
  -6   5   4        2.26        1.65      2.48 o 
  -5   5   4       48.26       42.71      3.37 o 
  -4   5   4       14.73       14.09      1.33 o 
  -3   5   4      205.35      208.80      3.66 o 
  -2   5   4       37.08       35.26      2.37 o 
  -1   5   4      119.06      123.97      2.24 o 
   0   5   4       73.94       67.13      1.40 o 
   1   5   4       18.78       16.17      0.86 o 
   2   5   4      624.40      612.28      8.85 o 
   3   5   4      342.67      321.70      5.64 o 
   4   5   4        8.81        5.96      1.67 o 
   5   5   4      132.66      135.65      6.07 o 
   6   5   4       23.49       18.60      2.98 o 
  -6   6   4        1.55       -0.68      2.58 o 
  -5   6   4        0.00        0.73      1.86 o 
  -4   6   4       20.39       21.31      1.50 o 
  -3   6   4      158.85      135.32     10.02 o 
  -2   6   4       28.77       27.85      1.19 o 
  -1   6   4       19.89       21.55      1.33 o 
   0   6   4     1008.17      977.81     12.44 o 
   1   6   4      316.30      298.98      6.44 o 
   2   6   4       99.76      114.72      2.78 o 
   3   6   4       45.40       39.45      5.53 o 
   4   6   4        0.10        1.05      1.60 o 
   5   6   4        3.50        4.77      2.18 o 
   6   6   4        8.88       10.46      3.34 o 
  -6   7   4        1.51       -0.39      2.69 o 
  -5   7   4       45.71       39.73      3.02 o 
  -4   7   4       11.86       11.30      1.50 o 
  -3   7   4      208.24      156.05     32.25 o 
  -2   7   4       65.43       69.55      1.74 o 
  -1   7   4      841.09      897.16     11.33 o 
   0   7   4      280.09      261.94      6.25 o 
   1   7   4        0.01        1.20      0.95 o 
   2   7   4       43.82       40.91      1.79 o 
   3   7   4       13.14       12.37      1.52 o 
   4   7   4       56.92       57.61      2.75 o 
   5   7   4      123.74      140.93      5.09 o 
  -6   8   4        6.75        8.18      3.07 o 
  -5   8   4       83.89       90.92      4.11 o 
  -4   8   4       37.16       35.67      3.61 o 
  -3   8   4       14.61       13.94      2.15 o 
  -2   8   4       46.94       44.63      1.49 o 
  -1   8   4      180.43      168.03      2.77 o 
   0   8   4        0.08        0.35      0.65 o 
   1   8   4       50.07       47.03      1.92 o 
   2   8   4      397.88      404.21      8.09 o 
   3   8   4      162.81      176.38      4.18 o 
   4   8   4        2.00        3.91      1.82 o 
   5   8   4        0.40       -0.87      2.61 o 
  -5   9   4        0.97        0.28      2.24 o 
  -4   9   4       85.73       79.11      3.83 o 
  -3   9   4       90.87       92.10      3.65 o 
  -2   9   4      421.48      405.70     13.07 o 
  -1   9   4       22.76       19.17      1.10 o 
   0   9   4      325.56      349.26      4.79 o 
   1   9   4      268.32      281.05      7.47 o 
   2   9   4       16.29       13.24      1.90 o 
   3   9   4        0.92        0.42      1.82 o 
   4   9   4       31.14       27.66      2.34 o 
   5   9   4        2.04        0.55      2.79 o 
  -5  10   4       35.00       25.03      3.32 o 
  -4  10   4       32.51       30.88      2.99 o 
  -3  10   4        4.59        5.06      2.59 o 
  -2  10   4        9.03        9.70      1.14 o 
  -1  10   4       85.94       87.06      2.23 o 
   0  10   4       25.56       26.05      1.73 o 
   1  10   4       72.69       72.53      2.68 o 
   2  10   4       24.52       18.74      2.05 o 
   3  10   4        3.75        4.99      2.15 o 
   4  10   4       27.33       24.66      4.79 o 
   5  10   4       12.52        6.60      3.07 o 
  -5  11   4        1.53        1.42      2.75 o 
  -4  11   4        3.11        3.95      2.62 o 
  -3  11   4        2.48        1.41      1.55 o 
  -2  11   4      122.85      115.98      5.13 o 
  -1  11   4       23.54       22.47      5.61 o 
   0  11   4      342.60      359.71      6.46 o 
   1  11   4       63.17       60.23      3.08 o 
   2  11   4        0.23       -0.05      1.79 o 
   3  11   4       23.00       18.67      2.67 o 
   4  11   4        6.29        7.80      2.78 o 
  -4  12   4       68.96       61.53      7.92 o 
  -3  12   4       15.41       14.73      2.59 o 
  -2  12   4       19.98       23.33      2.12 o 
  -1  12   4       81.87       76.56      4.93 o 
   0  12   4        0.73        0.73      1.50 o 
   1  12   4       87.44       73.99      3.57 o 
   2  12   4       37.13       28.12      2.75 o 
   3  12   4        0.20       -1.19      2.43 o 
   4  12   4        0.20       -0.51      2.53 o 
  -4  13   4        1.41        0.83      3.04 o 
  -3  13   4        3.84        4.17      2.60 o 
  -2  13   4        0.18        0.05      1.84 o 
  -1  13   4       31.25       26.77     17.61 o 
   0  13   4      160.86      166.85      5.05 o 
   1  13   4       41.96       48.73      4.62 o 
   2  13   4        1.35        0.80      2.03 o 
   3  13   4        0.02        0.19      2.63 o 
  -3  14   4       62.20       66.43      4.91 o 
  -2  14   4        5.56        3.76      3.29 o 
  -1  14   4        2.57        1.39      3.05 o 
   0  14   4       41.35       45.16      2.75 o 
   1  14   4        1.55       -0.12      2.18 o 
   2  14   4        0.70        0.55      2.45 o 
   3  14   4        0.68       -0.09      2.93 o 
  -3  15   4       21.29       24.08      3.57 o 
  -2  15   4       19.91       23.15      6.77 o 
  -1  15   4        2.40       -0.14      3.55 o 
   0  15   4        0.03       -0.07      3.51 o 
   1  15   4       13.99       18.79      2.99 o 
   2  15   4        3.91        3.66      2.74 o 
  -1  16   4        0.09       -0.33      3.93 o 
   0  16   4        0.07       -1.03      5.50 o 
   1  16   4        2.31        2.17      2.89 o 
  -5   0   5        2.50        3.13      1.82 o 
  -3   0   5     2047.00     1971.48     40.27 o 
  -1   0   5     6475.07     6423.38    133.57 o 
   1   0   5     1321.10     1418.32     23.55 o 
   3   0   5       28.61       24.97      1.59 o 
   5   0   5       67.82       62.22      6.70 o 
  -6   1   5       19.91       22.17      2.03 o 
  -5   1   5       26.11       27.63      1.89 o 
  -4   1   5       13.82       13.88      1.21 o 
  -3   1   5      349.69      327.13      5.55 o 
  -2   1   5     1067.53     1044.14     36.75 o 
  -1   1   5      760.98      782.86     13.05 o 
   0   1   5        5.66        5.32      0.74 o 
   1   1   5     1784.59     1860.28     16.65 o 
   2   1   5      242.25      284.91      3.12 o 
   3   1   5       59.05       59.91      2.08 o 
   4   1   5       90.26       86.21      7.92 o 
   5   1   5      209.91      212.84      7.26 o 
   6   1   5        5.17        7.69      4.47 o 
  -6   2   5        1.25        2.15      1.66 o 
  -5   2   5       13.61       11.67      1.94 o 
  -4   2   5      106.00      107.78      2.44 o 
  -3   2   5       56.01       53.82      1.92 o 
  -2   2   5      861.84      862.00     29.92 o 
  -1   2   5     3850.20     3786.46     61.38 o 
   0   2   5     2101.24     2056.12     22.48 o 
   1   2   5      135.04      133.12      1.86 o 
   2   2   5      244.42      250.31      3.16 o 
   3   2   5       92.40      103.90      2.10 o 
   4   2   5       30.51       28.78      2.04 o 
   5   2   5       17.75       10.62      2.07 o 
   6   2   5       20.03       21.88      4.75 o 
  -6   3   5       38.27       44.85      2.95 o 
  -5   3   5       51.44       48.17      2.80 o 
  -4   3   5       20.51       17.79      1.75 o 
  -3   3   5      155.43      152.04      4.70 o 
  -2   3   5        7.99        6.94      0.79 o 
  -1   3   5     1233.21     1313.33     17.40 o 
   0   3   5       56.14       66.11      1.40 o 
   1   3   5       80.25       98.32      1.53 o 
   2   3   5      205.97      206.85      2.76 o 
   3   3   5      401.65      344.47     53.88 o 
   4   3   5      359.09      347.42      6.39 o 
   5   3   5       91.32       85.25      4.05 o 
   6   3   5        2.49        4.36      4.35 o 
  -6   4   5        0.52        0.21      2.30 o 
  -5   4   5        2.05        1.51      1.83 o 
  -4   4   5        0.00        0.49      1.01 o 
  -3   4   5        9.96       11.73      1.40 o 
  -2   4   5      533.07      560.30     14.31 o 
  -1   4   5      145.82      140.87      2.45 o 
   0   4   5     1497.26     1490.66     25.33 o 
   1   4   5       21.90       22.83      0.86 o 
   2   4   5      140.87      128.49      2.09 o 
   3   4   5      139.12      137.79      2.99 o 
   4   4   5       37.75       36.75      2.29 o 
   5   4   5       22.96       28.68      2.54 o 
   6   4   5       49.91       50.73      3.59 o 
  -6   5   5       25.96       27.83      3.30 o 
  -5   5   5       17.83       17.36      2.37 o 
  -4   5   5       24.59       27.21      8.45 o 
  -3   5   5      154.29      152.55      3.09 o 
  -2   5   5       45.64       39.34      1.37 o 
  -1   5   5       16.49       16.06      0.89 o 
   0   5   5      321.83      365.15      5.05 o 
   1   5   5       88.90       80.52      1.40 o 
   2   5   5        8.53        7.91      1.08 o 
   3   5   5        0.37        2.74      1.41 o 
   4   5   5        0.79       -0.14      1.38 o 
   5   5   5      114.95      116.67      4.20 o 
   6   5   5        0.70       -1.07      2.73 o 
  -6   6   5       15.97       17.19      2.97 o 
  -5   6   5       55.46       52.91      3.68 o 
  -4   6   5        6.60        2.17      1.19 o 
  -3   6   5        0.23        0.06      0.91 o 
  -2   6   5        0.43        0.38      0.80 o 
  -1   6   5      116.31      142.73      2.60 o 
   0   6   5     4679.68     4779.28     57.84 o 
   1   6   5       28.11       23.13      1.74 o 
   2   6   5      343.85      350.59      5.80 o 
   3   6   5       85.10       87.51      2.80 o 
   4   6   5      345.11      344.33     13.08 o 
   5   6   5        0.55        1.07      2.19 o 
  -6   7   5        7.00        8.18      2.97 o 
  -5   7   5       22.12       16.79      2.64 o 
  -4   7   5      101.94       90.47      5.02 o 
  -3   7   5      101.53       95.24      2.44 o 
  -2   7   5        0.67        0.30      0.84 o 
  -1   7   5        0.17        0.73      0.72 o 
   0   7   5      266.33      251.69      4.80 o 
   1   7   5      544.98      562.91     11.18 o 
   2   7   5        9.81       11.69      1.27 o 
   3   7   5      449.58      465.75      7.65 o 
   4   7   5        9.14        8.36      1.96 o 
   5   7   5       16.16       19.71      2.65 o 
  -5   8   5       68.13       71.39      4.03 o 
  -4   8   5       75.44       67.62      3.52 o 
  -3   8   5      148.02      142.41      2.86 o 
  -2   8   5       25.17       26.33      1.26 o 
  -1   8   5        1.98        0.29      0.73 o 
   0   8   5        2.85        2.75      0.73 o 
   1   8   5       11.59       11.98      1.34 o 
   2   8   5        5.44        5.55      1.62 o 
   3   8   5       27.77       28.37      2.02 o 
   4   8   5       29.52       33.78      2.39 o 
   5   8   5        1.91        1.01      2.58 o 
  -5   9   5       15.94       14.28      2.90 o 
  -4   9   5       27.52       25.47      2.75 o 
  -3   9   5        0.92        1.33      1.15 o 
  -2   9   5        1.89        1.22      0.96 o 
  -1   9   5      405.30      411.12      5.53 o 
   0   9   5       48.94       35.80     18.85 o 
   1   9   5        0.31        2.32      1.29 o 
   2   9   5        6.63        6.70      1.74 o 
   3   9   5      700.18      652.36     12.51 o 
   4   9   5        2.83        1.99      1.84 o 
   5   9   5       37.75       37.09      3.72 o 
  -5  10   5       53.26       58.56      4.06 o 
  -4  10   5       24.13       26.15      2.77 o 
  -3  10   5      146.79      147.31      3.82 o 
  -2  10   5       58.89       56.76      1.90 o 
  -1  10   5        6.31        5.26      1.06 o 
   0  10   5       38.17       36.51      4.16 o 
   1  10   5       24.42       21.01      2.01 o 
   2  10   5       26.35       24.88      2.39 o 
   3  10   5        0.38        1.05      2.10 o 
   4  10   5        4.38        2.62      2.54 o 
  -5  11   5        2.12        3.50      2.76 o 
  -4  11   5        1.04        1.70      2.56 o 
  -3  11   5      230.16      223.50      6.54 o 
  -2  11   5      134.78      131.35      2.87 o 
  -1  11   5      278.78      249.55     13.96 o 
   0  11   5      264.42      243.77      9.11 o 
   1  11   5       11.70       19.22      2.06 o 
   2  11   5        4.16        2.60      1.96 o 
   3  11   5      156.47      129.65     10.93 o 
   4  11   5        8.33        8.88      2.84 o 
  -4  12   5       16.91       17.37      3.14 o 
  -3  12   5       56.05       57.85      2.87 o 
  -2  12   5       11.93        8.98      2.29 o 
  -1  12   5      287.53      295.84      5.81 o 
   0  12   5      173.46      183.12      4.46 o 
   1  12   5       15.91       13.72      2.17 o 
   2  12   5        5.74        3.10      2.24 o 
   3  12   5       25.93       21.53      2.82 o 
   4  12   5        0.00       -0.15      2.89 o 
  -4  13   5       26.41       29.98      3.70 o 
  -3  13   5       23.39       25.07      3.11 o 
  -2  13   5        0.76        0.55      1.88 o 
  -1  13   5      235.71      251.25      7.94 o 
   0  13   5       37.93       43.34      2.58 o 
   1  13   5       32.08       35.38      2.92 o 
   2  13   5       17.26       17.95      2.72 o 
   3  13   5        8.80        8.94      3.02 o 
  -3  14   5        5.62        4.28      2.93 o 
  -2  14   5       14.40       14.60      3.47 o 
  -1  14   5        1.86        0.11      3.29 o 
   0  14   5        1.00        0.78      2.16 o 
   1  14   5        0.72        0.66      2.36 o 
   2  14   5        0.85        0.33      2.60 o 
   3  14   5        3.64        1.81      3.03 o 
  -2  15   5        5.48        6.15      3.76 o 
  -1  15   5        3.75        2.62      3.73 o 
   0  15   5        2.57        1.22      2.62 o 
   1  15   5       31.43       31.18      3.32 o 
   2  15   5        5.35        5.01      3.00 o 
  -1  16   5        1.46        0.78      4.03 o 
   0  16   5        7.60        5.94      5.77 o 
   1  16   5        2.70        2.18      2.85 o 
  -6   0   6       13.31        9.62      2.30 o 
  -4   0   6        3.42        2.44      1.48 o 
  -2   0   6      716.12      749.80     32.21 o 
   0   0   6      995.44      928.32     12.62 o 
   2   0   6     2651.43     2701.65     43.81 o 
   4   0   6       11.89       11.12      1.89 o 
   6   0   6        0.10       -2.92      6.32 o 
  -6   1   6       75.30       93.30      3.25 o 
  -5   1   6        1.30        1.91      1.30 o 
  -4   1   6      295.17      273.14      5.08 o 
  -3   1   6        0.74        1.14      1.22 o 
  -2   1   6      363.73      381.04      5.56 o 
  -1   1   6       43.99       53.09      1.37 o 
   0   1   6      147.81      131.24      1.86 o 
   1   1   6      410.47      440.55      4.42 o 
   2   1   6      509.15      536.16      5.38 o 
   3   1   6        1.64        2.10      0.84 o 
   4   1   6      237.08      229.90     10.10 o 
   5   1   6       22.20       15.13      3.67 o 
   6   1   6        9.90       10.41      4.66 o 
  -6   2   6       27.01       26.30      2.73 o 
  -5   2   6       19.24       21.24      2.17 o 
  -4   2   6       38.23       36.35      2.73 o 
  -3   2   6      614.89      640.92     17.22 o 
  -2   2   6      291.59      268.14      6.05 o 
  -1   2   6      340.67      345.95      4.82 o 
   0   2   6      873.12      796.93      9.25 o 
   1   2   6       15.90       12.58      0.54 o 
   2   2   6        7.06        7.18      0.64 o 
   3   2   6        5.96        3.71      0.83 o 
   4   2   6      252.07      249.99      5.70 o 
   5   2   6       19.64       25.08      2.51 o 
   6   2   6        7.45        6.77      4.46 o 
  -6   3   6        6.95        5.90      2.34 o 
  -5   3   6       69.10       67.94      3.15 o 
  -4   3   6      451.98      464.55     25.10 o 
  -3   3   6      104.78      100.31      2.38 o 
  -2   3   6      473.78      443.46     14.12 o 
  -1   3   6        5.65        8.77      0.73 o 
   0   3   6       18.15       21.72      0.90 o 
   1   3   6       34.31       41.59      1.06 o 
   2   3   6       24.98       24.40      0.98 o 
   3   3   6       18.28       17.48      1.42 o 
   4   3   6        5.15        1.87      1.67 o 
   5   3   6        6.07        6.91      2.12 o 
   6   3   6        1.54        0.19      4.49 o 
  -6   4   6        8.78       11.27      3.06 o 
  -5   4   6       10.16        9.25      2.05 o 
  -4   4   6      270.35      265.32     10.13 o 
  -3   4   6       76.74      100.40      7.02 o 
  -2   4   6       37.33       38.77      1.63 o 
  -1   4   6       76.99       68.53      1.65 o 
   0   4   6       36.91       45.27      1.35 o 
   1   4   6      197.60      193.23      2.57 o 
   2   4   6      261.09      301.80      4.56 o 
   3   4   6      531.73      523.76      7.31 o 
   4   4   6      239.96      267.66      5.67 o 
   5   4   6       26.29       21.42      2.54 o 
  -6   5   6        0.22       -0.76      2.82 o 
  -5   5   6       23.70       21.47      3.21 o 
  -4   5   6      137.71      135.81      3.19 o 
  -3   5   6        3.79        2.27      0.97 o 
  -2   5   6       72.87       73.09      2.19 o 
  -1   5   6       17.37       19.55      0.89 o 
   0   5   6        4.28        3.49      0.76 o 
   1   5   6     2227.81     2337.58     25.17 o 
   2   5   6       72.19       68.97      2.11 o 
   3   5   6      179.05      173.71      4.38 o 
   4   5   6       10.34        8.21      1.93 o 
   5   5   6       51.25       55.49      4.45 o 
  -6   6   6        0.93        1.41      2.61 o 
  -5   6   6       19.83       16.70      2.82 o 
  -4   6   6       26.74       26.08      3.28 o 
  -3   6   6        2.80        1.67      1.00 o 
  -2   6   6       11.14       11.52      1.02 o 
  -1   6   6       58.98       56.45      1.44 o 
   0   6   6      115.77      134.74      3.49 o 
   1   6   6       36.47       47.23      1.95 o 
   2   6   6      172.93      171.72      3.66 o 
   3   6   6      440.90      426.51      8.40 o 
   4   6   6       13.36       12.25      1.72 o 
   5   6   6        1.31       -0.37      2.26 o 
  -6   7   6        3.48        1.66      2.80 o 
  -5   7   6       22.83       26.63      3.37 o 
  -4   7   6        0.50        1.10      1.32 o 
  -3   7   6       75.47       75.08      2.28 o 
  -2   7   6      189.48      196.47      6.49 o 
  -1   7   6        0.35        0.15      0.77 o 
   0   7   6      168.86      178.48      2.99 o 
   1   7   6      547.56      593.60      8.90 o 
   2   7   6     1153.76     1168.66     19.03 o 
   3   7   6      111.34      116.72      3.63 o 
   4   7   6        7.65        4.52      1.71 o 
   5   7   6       10.72        6.47      2.56 o 
  -5   8   6       25.90       26.91      4.05 o 
  -4   8   6        2.12        2.10      1.43 o 
  -3   8   6      104.24      108.46      2.77 o 
  -2   8   6       90.93       88.25      2.27 o 
  -1   8   6       54.06       49.97      1.55 o 
   0   8   6        0.84       -0.01      0.98 o 
   1   8   6      131.87      137.74     75.78 o 
   2   8   6      450.69      445.74     13.23 o 
   3   8   6      822.78      859.75     17.42 o 
   4   8   6        8.97        6.67      1.90 o 
   5   8   6        2.58        4.29      2.59 o 
  -5   9   6        3.38        4.12      2.76 o 
  -4   9   6        2.82        2.88      1.63 o 
  -3   9   6       77.20       82.01      2.40 o 
  -2   9   6      107.70       97.48      2.36 o 
  -1   9   6       36.81       37.73      1.52 o 
   0   9   6      101.03      112.01      3.40 o 
   1   9   6       64.61       58.61      2.82 o 
   2   9   6        5.12        4.09      1.75 o 
   3   9   6       46.61       44.32      3.08 o 
   4   9   6       16.82        9.48      2.20 o 
   5   9   6        9.66        9.04      2.61 o 
  -5  10   6       20.24       20.76      3.56 o 
  -4  10   6       11.49        8.99      2.60 o 
  -3  10   6       91.18       95.87      2.58 o 
  -2  10   6      419.98      423.88      5.96 o 
  -1  10   6       32.95       29.64      1.43 o 
   0  10   6        3.93        2.44      1.34 o 
   1  10   6        4.70        2.02      1.65 o 
   2  10   6       74.20       73.17      3.41 o 
   3  10   6        7.83       10.82      2.44 o 
   4  10   6       13.28        8.17      2.81 o 
  -4  11   6        0.02       -0.17      2.57 o 
  -3  11   6       42.51       39.79      2.44 o 
  -2  11   6      504.68      501.34      6.89 o 
  -1  11   6       11.72       13.43      1.60 o 
   0  11   6      215.32      195.74      9.00 o 
   1  11   6       15.34       15.80      2.15 o 
   2  11   6       25.32       18.37      2.43 o 
   3  11   6        0.00        1.52      2.40 o 
   4  11   6        7.24        4.99      2.84 o 
  -4  12   6        4.75        3.87      2.82 o 
  -3  12   6        0.20       -0.58      1.84 o 
  -2  12   6       52.94       47.53      2.12 o 
  -1  12   6       39.89       39.64      2.29 o 
   0  12   6       90.62      116.10      7.08 o 
   1  12   6       11.78        6.13      2.08 o 
   2  12   6       56.07       68.37      3.79 o 
   3  12   6       16.15       13.96      2.83 o 
   4  12   6        1.32        0.93      3.04 o 
  -4  13   6       25.77       33.86      5.45 o 
  -3  13   6       19.13       16.21      2.43 o 
  -2  13   6      112.87      119.19      9.79 o 
  -1  13   6       10.34       13.07      2.03 o 
   0  13   6      492.33      473.19      9.80 o 
   1  13   6       95.08      104.99      4.46 o 
   2  13   6       13.54        5.48      2.64 o 
   3  13   6        0.19        0.37      2.52 o 
  -3  14   6        1.76        1.15      3.10 o 
  -2  14   6        0.20       -0.14      3.38 o 
  -1  14   6        0.07        0.61      3.31 o 
   0  14   6       39.14       50.01      3.22 o 
   1  14   6      101.29      103.05      4.68 o 
   2  14   6        6.34        6.13      2.83 o 
  -2  15   6        1.74        1.77      3.71 o 
  -1  15   6       11.60        7.58      4.02 o 
   0  15   6        8.85        7.08      2.65 o 
   1  15   6        2.56        3.11      2.77 o 
   2  15   6       28.50       30.49      5.74 o 
   0  16   6       12.43        8.52      5.19 o 
  -5   0   7      259.55      281.16      7.87 o 
  -3   0   7      333.45      309.26      9.55 o 
  -1   0   7     3822.24     3908.49     59.98 o 
   1   0   7     2323.95     2342.15     57.93 o 
   3   0   7        0.00        0.22      1.28 o 
   5   0   7       61.29       59.10      7.18 o 
  -6   1   7       51.73       57.86      3.90 o 
  -5   1   7        4.65        4.55      1.75 o 
  -4   1   7        3.22        0.72      1.28 o 
  -3   1   7      961.30      959.27     15.16 o 
  -2   1   7      817.09      798.32     14.47 o 
  -1   1   7     1598.77     1699.78     18.99 o 
   0   1   7      118.38      106.81      1.85 o 
   1   1   7      122.96      130.26      1.78 o 
   2   1   7       64.63       73.34      1.36 o 
   3   1   7       35.69       43.17      2.05 o 
   4   1   7       79.90       95.06      5.15 o 
   5   1   7        1.62        2.05      3.29 o 
  -6   2   7        5.97        6.41      2.32 o 
  -5   2   7        6.02        5.88      1.76 o 
  -4   2   7       14.51       18.84      1.76 o 
  -3   2   7      252.52      235.68      8.34 o 
  -2   2   7     1605.99     1644.23     45.46 o 
  -1   2   7        0.16        3.51      1.97 o 
   0   2   7        6.70        4.88      0.96 o 
   1   2   7      605.60      647.85      6.32 o 
   2   2   7        4.89        3.38      0.66 o 
   3   2   7       17.97       19.59      1.68 o 
   4   2   7        1.21        0.71      1.57 o 
   5   2   7        0.53       -0.23      3.71 o 
  -6   3   7        1.96        0.96      2.25 o 
  -5   3   7        8.36        6.43      1.95 o 
  -4   3   7        9.89        7.06      1.55 o 
  -3   3   7        8.03       10.89      1.07 o 
  -2   3   7       37.71       51.36      1.71 o 
  -1   3   7       67.54       77.79      1.73 o 
   0   3   7       24.42       23.72      1.42 o 
   1   3   7        7.90        6.16      0.62 o 
   2   3   7      323.12      347.82      4.32 o 
   3   3   7       97.14       91.38      2.56 o 
   4   3   7      937.35      943.67     13.89 o 
   5   3   7       48.21       44.28      3.28 o 
  -6   4   7        0.05       -0.35      2.32 o 
  -5   4   7        0.04        0.16      1.88 o 
  -4   4   7       23.42       31.41      1.90 o 
  -3   4   7        0.53        1.33      0.98 o 
  -2   4   7        3.83        3.12      0.80 o 
  -1   4   7      377.00      388.60      7.17 o 
   0   4   7       21.64       23.18      1.07 o 
   1   4   7      273.85      287.34      3.57 o 
   2   4   7        5.39        3.67      1.05 o 
   3   4   7      963.90      977.85     12.22 o 
   4   4   7       13.85       11.55      1.98 o 
   5   4   7        2.05        1.77      2.23 o 
  -6   5   7        0.03       -0.93      2.78 o 
  -5   5   7        8.20        8.54      2.49 o 
  -4   5   7        9.07       10.94      2.03 o 
  -3   5   7       59.52       54.45      2.03 o 
  -2   5   7      169.35      156.99      4.17 o 
  -1   5   7      107.69      107.62      4.93 o 
   0   5   7        0.54        0.59      0.71 o 
   1   5   7        4.86        5.62      0.69 o 
   2   5   7       67.96       66.60      2.12 o 
   3   5   7       64.59       64.67      2.38 o 
   4   5   7      436.97      426.83      7.76 o 
   5   5   7       49.94       55.38      4.35 o 
  -6   6   7        1.53        0.52      3.02 o 
  -5   6   7        7.31       10.12      3.04 o 
  -4   6   7       20.60       20.78      1.72 o 
  -3   6   7       23.29       24.16      1.50 o 
  -2   6   7      249.80      253.30      6.14 o 
  -1   6   7      107.50       98.61      2.15 o 
   0   6   7      161.67      156.81      2.73 o 
   1   6   7      304.92      308.71      5.35 o 
   2   6   7      118.34      113.14      2.78 o 
   3   6   7       99.72      101.10      2.91 o 
   4   6   7       13.55       13.30      2.21 o 
   5   6   7        1.33       -0.19      2.34 o 
  -5   7   7        1.18       -0.38      2.61 o 
  -4   7   7        7.70       10.92      1.58 o 
  -3   7   7      127.03      129.34      3.04 o 
  -2   7   7       94.03       89.40      2.29 o 
  -1   7   7       21.59       27.70      1.28 o 
   0   7   7       85.69       83.77      2.57 o 
   1   7   7      105.50      114.24      3.49 o 
   2   7   7       26.83       27.69      1.79 o 
   3   7   7      282.21      277.80      5.06 o 
   4   7   7       97.33      103.19      3.44 o 
   5   7   7       14.80       14.77      2.88 o 
  -5   8   7        1.02        0.55      2.78 o 
  -4   8   7       10.45       10.45      1.58 o 
  -3   8   7        1.05        1.46      1.19 o 
  -2   8   7        2.37        1.46      1.07 o 
  -1   8   7       18.31       14.76      1.11 o 
   0   8   7        7.35        8.17      1.81 o 
   1   8   7      119.99      132.13      3.95 o 
   2   8   7        6.06        6.69      1.79 o 
   3   8   7        0.22        0.70      1.66 o 
   4   8   7       13.35        9.89      1.96 o 
   5   8   7        0.19       -0.81      2.70 o 
  -5   9   7        7.12        3.80      2.46 o 
  -4   9   7       23.86       19.02      2.08 o 
  -3   9   7      409.88      439.33      6.32 o 
  -2   9   7        8.20        7.18      1.47 o 
  -1   9   7       27.54       27.94      1.29 o 
   0   9   7       12.39       10.18      1.45 o 
   1   9   7       14.85       12.34      1.82 o 
   2   9   7       36.89       36.01      4.17 o 
   3   9   7        0.35        0.32      2.04 o 
   4   9   7        5.22        7.89      2.15 o 
  -5  10   7        5.38        5.67      3.08 o 
  -4  10   7       40.02       46.51      2.70 o 
  -3  10   7       25.75       24.06      1.70 o 
  -2  10   7       73.93       70.57      2.24 o 
  -1  10   7       12.05       10.91      1.55 o 
   0  10   7        3.87        1.07      1.41 o 
   1  10   7        4.85        6.12      2.11 o 
   2  10   7       12.11       13.00      2.28 o 
   3  10   7        0.03       -0.12      2.25 o 
   4  10   7        2.61        0.93      2.67 o 
  -4  11   7        8.95        9.36      2.89 o 
  -3  11   7       50.47       50.97      2.68 o 
  -2  11   7        7.76        9.18      1.42 o 
  -1  11   7       93.58       90.65      3.15 o 
   0  11   7       28.31       26.69      2.10 o 
   1  11   7        0.05       -0.16      1.77 o 
   2  11   7       51.35       60.59      3.54 o 
   3  11   7       20.16       20.32      3.78 o 
   4  11   7        2.01        3.13      2.99 o 
  -4  12   7       19.89       25.99      3.42 o 
  -3  12   7       42.68       48.55      2.78 o 
  -2  12   7        6.43        2.87      1.69 o 
  -1  12   7        6.22        5.01      1.75 o 
   0  12   7      159.89      154.22      5.00 o 
   1  12   7        5.06       11.55      2.41 o 
   2  12   7        7.97        7.95      2.47 o 
   3  12   7       13.25       11.08      2.76 o 
  -3  13   7       20.79       23.71      2.60 o 
  -2  13   7       11.36       11.90      3.48 o 
  -1  13   7        1.86        0.76      1.84 o 
   0  13   7        7.55        9.36      2.22 o 
   1  13   7       17.02       12.84      2.61 o 
   2  13   7       21.58       24.60      3.80 o 
   3  13   7        1.02        1.70      2.98 o 
  -3  14   7       10.18        8.51      4.83 o 
  -2  14   7        2.02        0.11      3.53 o 
  -1  14   7       43.61       50.13      2.98 o 
   0  14   7       15.51       18.93      3.38 o 
   1  14   7        1.49        1.75      2.49 o 
   2  14   7        0.00        0.06      2.47 o 
  -2  15   7        6.91        8.29      4.10 o 
  -1  15   7        2.43        1.99      3.97 o 
   0  15   7        0.03       -0.24      2.59 o 
   1  15   7        4.88        3.79      2.76 o 
  -6   0   8        3.28        1.92      4.81 o 
  -4   0   8      276.03      264.12      9.28 o 
  -2   0   8      694.36      680.28     25.39 o 
   0   0   8     2147.15     2287.23     29.10 o 
   2   0   8        9.59        8.80      2.10 o 
   4   0   8       99.64       73.12      6.39 o 
  -6   1   8        4.26        2.77      2.29 o 
  -5   1   8        0.10        0.12      1.72 o 
  -4   1   8        1.54        3.47      1.54 o 
  -3   1   8      517.64      548.26     10.35 o 
  -2   1   8       10.91       11.44      1.33 o 
  -1   1   8       35.64       35.22      1.35 o 
   0   1   8      358.16      348.12      4.12 o 
   1   1   8      223.63      260.27      3.42 o 
   2   1   8       91.38       85.79      1.74 o 
   3   1   8        3.53        0.75      1.24 o 
   4   1   8       40.17       23.03      2.05 o 
   5   1   8        2.58       -0.06      3.71 o 
  -6   2   8        2.70        3.16      2.34 o 
  -5   2   8      104.49       94.49      3.64 o 
  -4   2   8        2.40        0.69      1.38 o 
  -3   2   8       71.56       73.73      5.85 o 
  -2   2   8     2203.29     2244.74     41.49 o 
  -1   2   8     1346.57     1406.95     17.66 o 
   0   2   8      257.45      234.53      3.53 o 
   1   2   8        1.67        2.41      0.56 o 
   2   2   8      163.77      172.16      2.65 o 
   3   2   8      293.65      317.63      5.90 o 
   4   2   8       48.39       42.37      2.55 o 
   5   2   8       29.07       30.78      4.31 o 
  -6   3   8        3.47        1.26      2.34 o 
  -5   3   8       25.64       23.53      3.04 o 
  -4   3   8       44.28       41.85      2.53 o 
  -3   3   8      126.37      129.30      4.37 o 
  -2   3   8      318.51      303.01      6.66 o 
  -1   3   8      169.13      166.87      2.93 o 
   0   3   8      162.00      142.91      4.02 o 
   1   3   8      157.93      148.26      2.30 o 
   2   3   8      194.18      199.92      3.57 o 
   3   3   8       36.44       36.30      2.14 o 
   4   3   8       86.13       81.55      3.42 o 
   5   3   8        6.98        4.82      4.17 o 
  -6   4   8        2.23        2.89      2.23 o 
  -5   4   8        5.59        5.95      2.06 o 
  -4   4   8       16.21       13.35      1.38 o 
  -3   4   8       16.16       14.13      1.34 o 
  -2   4   8      464.56      476.17     12.37 o 
  -1   4   8      118.32      120.84      3.84 o 
   0   4   8      104.75      111.97      2.20 o 
   1   4   8      129.08      128.99      2.14 o 
   2   4   8       74.45       67.91      2.32 o 
   3   4   8       18.51       20.79      1.69 o 
   4   4   8      149.05      153.86      4.49 o 
   5   4   8       46.02       38.16      3.09 o 
  -6   5   8        8.63        8.90      2.52 o 
  -5   5   8        3.32        5.37      1.98 o 
  -4   5   8       19.40       18.81      1.68 o 
  -3   5   8        0.00        0.98      1.06 o 
  -2   5   8       16.03       17.30      1.23 o 
  -1   5   8      250.92      218.98     13.88 o 
   0   5   8        9.04        6.18      0.91 o 
   1   5   8       23.49       26.06      1.36 o 
   2   5   8       86.00       93.52      8.22 o 
   3   5   8      259.33      265.47      4.74 o 
   4   5   8        6.42        5.34      2.03 o 
   5   5   8        0.55        2.14      2.56 o 
  -5   6   8       29.71       31.34      2.88 o 
  -4   6   8        1.80        1.63      1.35 o 
  -3   6   8        0.81        0.54      1.11 o 
  -2   6   8       32.90       30.51      2.93 o 
  -1   6   8     1042.69     1011.87     36.17 o 
   0   6   8       13.86       15.06      1.69 o 
   1   6   8       29.44       26.30      2.17 o 
   2   6   8      228.65      226.76      4.14 o 
   3   6   8        3.88        3.91      1.47 o 
   4   6   8        2.52        2.89      2.05 o 
   5   6   8       18.71       22.67      3.03 o 
  -5   7   8        0.11        0.86      1.78 o 
  -4   7   8       23.09       27.92      1.97 o 
  -3   7   8       46.59       47.46      2.04 o 
  -2   7   8       28.47       27.53      1.48 o 
  -1   7   8      117.40      116.00      2.54 o 
   0   7   8       17.92       22.17      1.59 o 
   1   7   8      616.35      645.56     11.60 o 
   2   7   8      126.32      120.26      3.53 o 
   3   7   8       24.50       28.99      2.06 o 
   4   7   8       41.65       44.86      3.02 o 
   5   7   8        0.98        1.61      2.78 o 
  -5   8   8        0.39        0.96      2.54 o 
  -4   8   8       26.49       30.31      2.07 o 
  -3   8   8      107.04      108.77      4.88 o 
  -2   8   8       19.53       19.07      1.40 o 
  -1   8   8        3.10        3.64      0.97 o 
   0   8   8        2.35        2.17      1.38 o 
   1   8   8        6.34        7.70      3.06 o 
   2   8   8       39.51       40.33      2.39 o 
   3   8   8       24.56       21.35      3.22 o 
   4   8   8        0.01        0.33      2.01 o 
  -5   9   8        9.06        7.10      3.83 o 
  -4   9   8        8.37        8.90      1.74 o 
  -3   9   8       18.93       18.44      1.71 o 
  -2   9   8        9.67        9.20      1.31 o 
  -1   9   8       96.99       91.47      2.69 o 
   0   9   8        0.28        1.49      1.24 o 
   1   9   8       24.62       25.75     14.05 o 
   2   9   8      318.57      314.80      7.58 o 
   3   9   8        8.98        9.86      2.27 o 
   4   9   8       22.96       24.79      2.52 o 
  -4  10   8       30.71       34.90      2.50 o 
  -3  10   8       21.39       18.75      1.71 o 
  -2  10   8      146.62      157.75      6.51 o 
  -1  10   8       31.99       27.64      2.02 o 
   0  10   8        0.00        0.00      1.31 o 
   1  10   8       25.94       30.56      2.50 o 
   2  10   8       30.36       33.05      2.83 o 
   3  10   8        1.33        1.73      2.43 o 
   4  10   8        4.21        4.85      2.56 o 
  -4  11   8       34.61       33.07      2.74 o 
  -3  11   8      105.11      114.88      3.08 o 
  -2  11   8       40.79       44.72      2.01 o 
  -1  11   8      151.76      146.89      4.01 o 
   0  11   8       55.58       60.36      3.16 o 
   1  11   8        0.10        2.04      2.70 o 
   2  11   8      126.83      116.65      4.69 o 
   3  11   8        6.32        5.27      2.70 o 
  -4  12   8        0.58        0.58      3.02 o 
  -3  12   8        1.99        2.29      2.05 o 
  -2  12   8      161.63      167.05      4.50 o 
  -1  12   8       99.16      110.41      3.65 o 
   0  12   8       61.47       56.69      3.30 o 
   1  12   8       21.76       20.41      2.59 o 
   2  12   8       16.84       14.23      2.71 o 
   3  12   8       23.06       16.13      2.96 o 
  -3  13   8        2.26        1.62      3.29 o 
  -2  13   8       12.96       11.17      2.10 o 
  -1  13   8       38.96       34.31      8.35 o 
   0  13   8       35.86       33.40      2.88 o 
   1  13   8        1.40        1.36      2.42 o 
   2  13   8        3.56        3.43      2.58 o 
  -2  14   8        1.08        0.36      3.66 o 
  -1  14   8       23.65       26.69      2.66 o 
   0  14   8       12.58       10.98      2.59 o 
   1  14   8       24.33       26.63      3.26 o 
   2  14   8        0.11        1.13      2.96 o 
  -1  15   8       50.82       58.00      6.77 o 
   0  15   8        0.06        0.44      2.68 o 
  -5   0   9       70.08       81.91      6.43 o 
  -3   0   9       34.84       42.67      4.33 o 
  -1   0   9       88.03       88.89      3.56 o 
   1   0   9     3229.16     3371.27     42.58 o 
   3   0   9      171.07      159.29      4.45 o 
   5   0   9        6.84        2.89      6.08 o 
  -6   1   9        0.07        0.21      3.41 o 
  -5   1   9       66.16       58.26      4.15 o 
  -4   1   9        5.63        3.13      2.40 o 
  -3   1   9       17.53       24.89      2.69 o 
  -2   1   9        3.30        3.16      1.21 o 
  -1   1   9       88.86       92.16      2.14 o 
   0   1   9       31.46       32.40      1.14 o 
   1   1   9        0.26        0.15      0.60 o 
   2   1   9      150.54      171.33      2.65 o 
   3   1   9      188.16      173.35      7.85 o 
   4   1   9        0.12       -0.30      3.12 o 
   5   1   9        8.42        5.26      4.37 o 
  -6   2   9        1.67        2.04      2.39 o 
  -5   2   9       59.21       62.73      3.20 o 
  -4   2   9      296.91      301.85     21.46 o 
  -3   2   9       10.34        5.92      1.53 o 
  -2   2   9      217.36      226.92      4.59 o 
  -1   2   9        1.67        3.74      0.90 o 
   0   2   9      172.96      177.97      4.40 o 
   1   2   9      215.16      207.61      2.65 o 
   2   2   9      122.55      115.39      2.13 o 
   3   2   9      225.28      220.76      4.86 o 
   4   2   9      126.81      129.84      4.01 o 
   5   2   9        1.39        2.52      4.33 o 
  -6   3   9        2.88        2.00      2.46 o 
  -5   3   9       45.02       47.43      5.86 o 
  -4   3   9       41.71       50.70      4.47 o 
  -3   3   9       35.78       32.69      1.66 o 
  -2   3   9      228.14      248.73      4.74 o 
  -1   3   9      111.03      115.09      2.91 o 
   0   3   9       50.17       42.10      2.29 o 
   1   3   9       19.65       23.68      1.12 o 
   2   3   9       14.34       14.71      1.32 o 
   3   3   9        9.84        7.04      1.54 o 
   4   3   9       26.40       24.43      2.51 o 
   5   3   9       42.67       36.93      4.97 o 
  -6   4   9       10.08       10.18      2.72 o 
  -5   4   9       18.35       14.75      2.20 o 
  -4   4   9       17.08       14.45      1.63 o 
  -3   4   9      228.70      249.51      7.57 o 
  -2   4   9      301.64      298.77      8.35 o 
  -1   4   9      335.61      324.25     14.43 o 
   0   4   9       36.41       35.73      1.47 o 
   1   4   9       21.44       15.58      0.95 o 
   2   4   9      596.87      594.68     12.28 o 
   3   4   9       46.22       51.78      2.76 o 
   4   4   9       10.62        5.78      2.07 o 
   5   4   9       15.67       12.95      2.74 o 
  -5   5   9        9.09        7.06      2.26 o 
  -4   5   9       22.79       22.98      1.75 o 
  -3   5   9       39.61       38.77      1.86 o 
  -2   5   9      100.18      107.40      4.77 o 
  -1   5   9      247.40      205.16     30.53 o 
   0   5   9      400.64      390.39      5.35 o 
   1   5   9        0.60        0.48      0.91 o 
   2   5   9       43.36       44.60      2.01 o 
   3   5   9      113.52      113.66      4.44 o 
   4   5   9        5.96        7.42      2.27 o 
   5   5   9       11.42       15.74      3.08 o 
  -5   6   9        1.01        1.41      1.67 o 
  -4   6   9       42.87       40.23      2.47 o 
  -3   6   9       12.66       12.70      1.50 o 
  -2   6   9       83.19       72.49      2.19 o 
  -1   6   9       55.08       56.04      3.33 o 
   0   6   9      340.88      326.21      8.79 o 
   1   6   9      212.23      217.70      6.37 o 
   2   6   9      342.47      340.63      5.48 o 
   3   6   9       96.34       95.37      3.08 o 
   4   6   9       26.33       25.90      2.71 o 
   5   6   9       12.62       14.02      3.03 o 
  -5   7   9        0.79        0.48      1.72 o 
  -4   7   9        6.99        5.72      1.56 o 
  -3   7   9        2.02        1.31      1.27 o 
  -2   7   9       14.07       17.91      1.50 o 
  -1   7   9       76.41       68.00      6.08 o 
   0   7   9      136.88      134.13      9.81 o 
   1   7   9      212.30      207.42      6.46 o 
   2   7   9       38.63       38.55      2.05 o 
   3   7   9       16.73       14.35      1.81 o 
   4   7   9       43.26       42.98      3.09 o 
  -5   8   9        2.18        2.77      2.20 o 
  -4   8   9       13.32       10.73      1.81 o 
  -3   8   9        1.47        0.16      1.34 o 
  -2   8   9       27.43       25.56      4.47 o 
  -1   8   9       10.61       12.51      1.24 o 
   0   8   9        0.40        0.55      1.46 o 
   1   8   9      323.08      316.96     10.27 o 
   2   8   9      215.04      224.76      6.02 o 
   3   8   9        2.99        0.85      1.73 o 
   4   8   9       11.21       16.80      2.81 o 
  -5   9   9       11.24       11.10      3.47 o 
  -4   9   9       15.09       17.36      2.40 o 
  -3   9   9        6.52        4.85      1.56 o 
  -2   9   9        2.03        2.15      1.29 o 
  -1   9   9       43.26       44.28      2.68 o 
   0   9   9       37.49       37.71      3.02 o 
   1   9   9      148.01      144.57      3.92 o 
   2   9   9       94.12       86.15      3.46 o 
   3   9   9       34.74       30.17      2.61 o 
   4   9   9        3.29        1.62      2.55 o 
  -4  10   9        9.92        8.41      2.24 o 
  -3  10   9       86.63       83.96      2.85 o 
  -2  10   9      120.85      115.69      2.91 o 
  -1  10   9       95.33       85.22      3.09 o 
   0  10   9       23.24       17.97      2.15 o 
   1  10   9       26.38       26.97      2.42 o 
   2  10   9       19.37       25.14      2.54 o 
   3  10   9        0.36        0.76      2.34 o 
  -4  11   9        0.70        0.72      2.08 o 
  -3  11   9       98.41      107.16      3.15 o 
  -2  11   9        0.02        0.17      1.78 o 
  -1  11   9       22.88       23.57      2.19 o 
   0  11   9       31.78       25.62      2.28 o 
   1  11   9       85.26       82.32      3.93 o 
   2  11   9        8.34       10.66      2.42 o 
   3  11   9        0.01        0.41      2.52 o 
  -3  12   9        1.99        2.62      2.15 o 
  -2  12   9        7.17        6.13      2.10 o 
  -1  12   9       22.96       22.52      3.07 o 
   0  12   9       55.87       56.27      3.39 o 
   1  12   9       15.72       17.75      2.65 o 
   2  12   9        5.18        3.11      2.63 o 
   3  12   9        0.01       -0.14      2.77 o 
  -3  13   9       10.32        8.13      3.76 o 
  -2  13   9        8.76        8.95      2.22 o 
  -1  13   9      135.73      131.90      4.16 o 
   0  13   9       93.23      114.35      5.94 o 
   1  13   9        8.68        6.53      2.67 o 
   2  13   9        0.67        0.58      2.74 o 
  -2  14   9        3.52        4.16      3.94 o 
  -1  14   9       20.09       21.30      2.80 o 
   0  14   9       19.27       14.27      2.85 o 
   1  14   9        0.64        0.65      2.76 o 
  -6   0  10        2.42       -1.00      5.50 o 
  -4   0  10        2.91        5.91      3.57 o 
  -2   0  10      329.10      331.11     15.20 o 
   0   0  10       38.24       43.27      2.89 o 
   2   0  10       86.09       75.80      6.22 o 
   4   0  10       17.34       15.26      5.60 o 
  -6   1  10        6.96        5.15      3.92 o 
  -5   1  10        0.89        1.42      3.03 o 
  -4   1  10       99.33       90.18      4.76 o 
  -3   1  10       66.47       67.20      5.26 o 
  -2   1  10      158.33      154.76      3.70 o 
  -1   1  10       10.04       10.16      1.07 o 
   0   1  10      119.53      124.10      2.93 o 
   1   1  10       46.67       50.57      1.53 o 
   2   1  10       21.89       19.39      1.25 o 
   3   1  10       67.10       69.85      4.38 o 
   4   1  10       10.51       11.67      3.66 o 
   5   1  10        4.87        2.17      4.60 o 
  -6   2  10        0.49        0.19      3.63 o 
  -5   2  10        8.78       10.71      3.29 o 
  -4   2  10        0.15        3.08      2.75 o 
  -3   2  10       90.94       84.04      4.08 o 
  -2   2  10        0.56        0.14      1.29 o 
  -1   2  10        0.83        0.29      0.92 o 
   0   2  10       12.08       11.28      0.97 o 
   1   2  10        2.30        2.60      0.73 o 
   2   2  10      208.19      208.33      4.21 o 
   3   2  10      110.59       97.04      3.37 o 
   4   2  10       19.22       10.67      3.96 o 
   5   2  10       57.23       53.96      5.39 o 
  -5   3  10        0.06       -0.78      2.08 o 
  -4   3  10        3.70        2.65      1.22 o 
  -3   3  10       19.16       17.89      2.71 o 
  -2   3  10        0.12        0.06      1.23 o 
  -1   3  10       37.65       41.47      4.11 o 
   0   3  10       39.11       40.72      2.40 o 
   1   3  10        1.55        2.26      0.83 o 
   2   3  10       35.15       34.63      1.72 o 
   3   3  10      637.84      631.95     15.78 o 
   4   3  10        8.73        5.67      2.19 o 
   5   3  10        1.43        2.79      4.69 o 
  -5   4  10       70.85       80.05      5.88 o 
  -4   4  10        0.06        0.27      1.33 o 
  -3   4  10       46.36       45.47      2.43 o 
  -2   4  10        2.04        1.57      1.39 o 
  -1   4  10      195.04      221.47     12.11 o 
   0   4  10       17.20       16.80      1.21 o 
   1   4  10        1.37        2.36      1.10 o 
   2   4  10      135.28      136.42      3.16 o 
   3   4  10      152.57      158.63      4.41 o 
   4   4  10        0.58        0.70      2.17 o 
   5   4  10        1.19        1.65      4.17 o 
  -5   5  10        1.78       -0.34      2.00 o 
  -4   5  10        4.52        6.28      1.52 o 
  -3   5  10       72.66       73.59      2.54 o 
  -2   5  10      132.03      137.70      3.53 o 
  -1   5  10        7.87        7.45      1.70 o 
   0   5  10       14.08       14.19      1.24 o 
   1   5  10        8.82        7.15      1.23 o 
   2   5  10      282.50      297.49      5.01 o 
   3   5  10      433.28      442.16      8.00 o 
   4   5  10        7.32        3.88      2.25 o 
  -5   6  10        0.12       -1.24      1.82 o 
  -4   6  10        8.86       10.18      1.76 o 
  -3   6  10       28.30       24.14      1.77 o 
  -2   6  10       13.18       12.73      1.59 o 
  -1   6  10      392.92      407.25      8.13 o 
   0   6  10      626.00      644.94     21.63 o 
   1   6  10      308.30      320.16      8.69 o 
   2   6  10       19.22       20.49      1.71 o 
   3   6  10       17.19       10.85      1.89 o 
   4   6  10        1.19        1.38      2.34 o 
  -5   7  10        6.70        9.47      2.12 o 
  -4   7  10        8.78       11.36      1.75 o 
  -3   7  10        0.04        0.55      1.37 o 
  -2   7  10      102.04       98.30      2.89 o 
  -1   7  10      231.96      216.59     11.91 o 
   0   7  10      331.38      307.51     14.53 o 
   1   7  10      283.36      292.94      6.53 o 
   2   7  10      417.93      425.95     12.46 o 
   3   7  10       57.10       57.01      2.68 o 
   4   7  10       51.45       68.91      3.72 o 
  -5   8  10        5.07        1.99      2.03 o 
  -4   8  10       28.46       28.58      2.21 o 
  -3   8  10       93.18       94.27      2.96 o 
  -2   8  10        0.01        0.20      1.21 o 
  -1   8  10        1.60        0.67      1.48 o 
   0   8  10        1.30        2.16      1.48 o 
   1   8  10        2.64        2.86      1.48 o 
   2   8  10       30.74       35.33      2.44 o 
   3   8  10        0.58       -0.53      1.76 o 
   4   8  10       44.88       55.00      3.59 o 
  -4   9  10      240.35      271.25     13.94 o 
  -3   9  10       11.06        7.57      1.97 o 
  -2   9  10        2.15        3.87      1.34 o 
  -1   9  10        9.43        9.25      1.92 o 
   0   9  10       59.39       57.84      2.96 o 
   1   9  10       19.74       17.11      2.27 o 
   2   9  10      117.26      109.46      3.86 o 
   3   9  10       19.49       21.32      2.69 o 
  -4  10  10       12.33       11.55      2.15 o 
  -3  10  10       23.17       19.76      1.96 o 
  -2  10  10        0.00       -0.66      1.98 o 
  -1  10  10        1.40        2.02      1.68 o 
   0  10  10       25.94       20.76      2.34 o 
   1  10  10       20.79       23.46      2.60 o 
   2  10  10        0.02       -0.81      2.12 o 
   3  10  10        0.94        1.27      2.34 o 
  -3  11  10        0.64        0.80      1.75 o 
  -2  11  10       46.20       44.89      2.85 o 
  -1  11  10        1.48        1.00      1.73 o 
   0  11  10        5.85        4.08      1.96 o 
   1  11  10       33.26       34.02      5.22 o 
   2  11  10       84.31       74.71      4.14 o 
   3  11  10        7.58        7.62      2.85 o 
  -3  12  10        0.24        0.10      2.31 o 
  -2  12  10        5.25        5.35      2.23 o 
  -1  12  10       40.73       39.37      2.73 o 
   0  12  10        4.03        6.45      2.35 o 
   1  12  10        6.80        5.41      2.54 o 
   2  12  10        2.45        0.06      2.71 o 
  -2  13  10        0.45        0.84      2.25 o 
  -1  13  10        4.83        5.68      2.39 o 
   0  13  10       17.84       11.44      2.60 o 
   1  13  10        1.78        1.82      2.71 o 
  -1  14  10        3.15        4.07      2.67 o 
   0  14  10        5.33        4.98      2.74 o 
  -5   0  11        3.25        1.37      4.43 o 
  -3   0  11       55.06       61.71      5.43 o 
  -1   0  11       65.64       73.17      2.98 o 
   1   0  11       12.64       14.43      1.37 o 
   3   0  11        0.44       -0.52      4.40 o 
  -5   1  11       19.57       17.73      3.70 o 
  -4   1  11        7.98        6.66      2.78 o 
  -3   1  11       11.84       12.92      2.68 o 
  -2   1  11       62.39       66.99      2.69 o 
  -1   1  11      131.71      130.09      3.32 o 
   0   1  11        0.69        0.05      0.79 o 
   1   1  11       20.05       21.68      1.18 o 
   2   1  11       94.65       86.71      2.30 o 
   3   1  11        2.64        0.94      1.74 o 
   4   1  11        0.41       -0.32      3.97 o 
  -5   2  11        4.83        7.52      3.58 o 
  -4   2  11        0.01        1.00      2.73 o 
  -3   2  11      523.76      515.89     14.47 o 
  -2   2  11       52.40       52.69      2.45 o 
  -1   2  11      121.29      108.06      4.99 o 
   0   2  11       89.76      100.62      2.51 o 
   1   2  11       46.15       48.62      1.61 o 
   2   2  11        8.26        7.85      1.52 o 
   3   2  11        3.85        1.63      1.75 o 
   4   2  11       23.86       18.22      4.43 o 
  -5   3  11        8.08        5.72      3.56 o 
  -4   3  11        1.06        1.39      2.76 o 
  -3   3  11       92.52       84.44      4.32 o 
  -2   3  11      166.49      143.55      6.34 o 
  -1   3  11        7.05        7.11      1.45 o 
   0   3  11       73.58       73.65      2.41 o 
   1   3  11       13.56       10.32      1.05 o 
   2   3  11       87.54       77.95      2.49 o 
   3   3  11       13.78       13.02      2.08 o 
   4   3  11        1.76        0.40      3.99 o 
  -5   4  11       15.91       13.34      2.48 o 
  -4   4  11       10.47       14.63      2.20 o 
  -3   4  11       81.64       82.92      3.17 o 
  -2   4  11        1.49        1.18      1.44 o 
  -1   4  11      463.43      453.97     21.41 o 
   0   4  11        9.11        8.99      1.26 o 
   1   4  11      345.93      355.84      5.43 o 
   2   4  11      133.12      132.48      3.21 o 
   3   4  11       98.77      106.02      3.84 o 
   4   4  11       24.79       20.20      2.70 o 
  -5   5  11       30.37       31.76      3.04 o 
  -4   5  11        0.06        0.04      1.56 o 
  -3   5  11        4.68        6.02      1.74 o 
  -2   5  11       49.34       49.03      2.48 o 
  -1   5  11       51.24       48.02      5.28 o 
   0   5  11        7.83        9.07      1.31 o 
   1   5  11        2.63        1.77      1.25 o 
   2   5  11      478.01      495.86      9.01 o 
   3   5  11        4.27        3.40      1.98 o 
   4   5  11        0.41       -0.06      2.42 o 
  -5   6  11        0.09       -0.23      1.90 o 
  -4   6  11        3.31        1.92      1.69 o 
  -3   6  11        0.10       -0.28      1.73 o 
  -2   6  11      118.94      121.27      4.36 o 
  -1   6  11        2.96        1.00      1.45 o 
   0   6  11        1.19        1.79      1.51 o 
   1   6  11      607.05      601.64     24.39 o 
   2   6  11      278.79      290.30      6.41 o 
   3   6  11        0.00        0.56      2.02 o 
   4   6  11       14.92       17.65      2.88 o 
  -5   7  11       11.28       14.68      2.21 o 
  -4   7  11       10.40        5.58      1.66 o 
  -3   7  11        1.18        0.72      1.50 o 
  -2   7  11       12.65       12.10      1.85 o 
  -1   7  11       57.18       59.94      2.52 o 
   0   7  11      472.90      486.86     19.03 o 
   1   7  11        0.56        0.41      1.58 o 
   2   7  11        0.06       -0.06      1.58 o 
   3   7  11        7.55        8.13      2.28 o 
   4   7  11        0.02       -0.57      2.36 o 
  -4   8  11      100.55      100.32      3.47 o 
  -3   8  11       91.77      110.49      8.64 o 
  -2   8  11       10.70        7.83      1.74 o 
  -1   8  11       21.43       19.29      2.25 o 
   0   8  11       23.99       18.73      2.08 o 
   1   8  11       60.25       55.89      3.76 o 
   2   8  11       21.69       19.68      2.68 o 
   3   8  11        1.97        1.05      1.98 o 
  -4   9  11       23.92       25.21      2.37 o 
  -3   9  11       31.97       37.63      2.23 o 
  -2   9  11       17.72       15.47      1.97 o 
  -1   9  11        0.08        0.37      1.90 o 
   0   9  11        5.99        5.84      1.96 o 
   1   9  11        0.00        0.51      1.79 o 
   2   9  11        0.49        0.67      1.91 o 
   3   9  11        3.54        1.76      2.25 o 
  -4  10  11        0.08        0.77      2.07 o 
  -3  10  11       46.45       52.21      2.55 o 
  -2  10  11       32.20       28.45      5.34 o 
  -1  10  11        3.37        3.20      1.86 o 
   0  10  11        0.31        0.28      2.00 o 
   1  10  11       28.15       28.30      2.84 o 
   2  10  11        2.21        1.89      2.17 o 
   3  10  11       25.77       30.08      3.31 o 
  -3  11  11        5.29        4.89      1.87 o 
  -2  11  11       19.65       21.88      2.62 o 
  -1  11  11       18.87       18.73      3.44 o 
   0  11  11        9.27        6.29      3.35 o 
   1  11  11        0.26        1.17      2.20 o 
   2  11  11       41.10       46.89      3.50 o 
  -2  12  11       11.93        9.85      2.43 o 
  -1  12  11       52.94       53.58      3.22 o 
   0  12  11        0.03       -0.27      2.20 o 
   1  12  11       22.30       29.69      3.28 o 
  -1  13  11        6.96        5.74      2.62 o 
   0  13  11        1.45        1.44      2.58 o 
  -4   0  12       54.26       70.33      6.60 o 
  -2   0  12       90.90       96.92      4.74 o 
   0   0  12      330.92      390.40      6.45 o 
   2   0  12       19.17       13.78      4.54 o 
   4   0  12       10.16        4.60      6.18 o 
  -5   1  12        0.23       -0.09      3.51 o 
  -4   1  12        7.91        9.15      3.21 o 
  -3   1  12        1.16        0.81      2.42 o 
  -2   1  12       11.06        7.74      1.73 o 
  -1   1  12       13.97       13.51      1.32 o 
   0   1  12       64.10       64.21      1.83 o 
   1   1  12       10.53        7.19      1.36 o 
   2   1  12        0.04       -0.09      1.43 o 
   3   1  12       25.40       21.51      3.85 o 
   4   1  12      127.76      131.19      7.24 o 
  -5   2  12        6.48        3.07      3.40 o 
  -4   2  12        2.44        0.88      2.98 o 
  -3   2  12       48.57       45.94      2.65 o 
  -2   2  12      184.32      183.03      9.01 o 
  -1   2  12        1.97        0.19      1.36 o 
   0   2  12      155.75      160.62      3.22 o 
   1   2  12      119.79      117.92      2.41 o 
   2   2  12        3.95        2.88      1.58 o 
   3   2  12       14.94       15.27      2.19 o 
   4   2  12        0.17        0.65      3.99 o 
  -5   3  12       49.67       56.93      6.13 o 
  -4   3  12        5.61        8.13      3.54 o 
  -3   3  12      204.96      207.06      8.39 o 
  -2   3  12      272.26      277.45     10.50 o 
  -1   3  12       94.12      102.95      4.24 o 
   0   3  12       53.85       55.80      2.40 o 
   1   3  12       67.64       66.76      2.29 o 
   2   3  12       10.01       10.14      1.88 o 
   3   3  12       58.25       60.09      4.31 o 
   4   3  12       67.63       62.04      5.71 o 
  -5   4  12        0.09        1.70      3.47 o 
  -4   4  12       73.58       72.36      3.34 o 
  -3   4  12       84.62       76.88      3.20 o 
  -2   4  12       25.93       27.45      2.12 o 
  -1   4  12       34.58       33.12      2.02 o 
   0   4  12      456.65      471.19     11.54 o 
   1   4  12      150.81      152.18      3.62 o 
   2   4  12        2.93        2.27      1.50 o 
   3   4  12       16.29       16.92      2.47 o 
   4   4  12        3.40        0.01      2.48 o 
  -5   5  12        1.72        0.15      3.47 o 
  -4   5  12        4.24        2.05      2.21 o 
  -3   5  12       35.24       36.78      2.55 o 
  -2   5  12       28.88       27.22      2.08 o 
  -1   5  12       75.59       76.48      3.46 o 
   0   5  12       12.69       10.08      1.76 o 
   1   5  12       71.76       78.03      3.23 o 
   2   5  12      136.86      144.35      3.61 o 
   3   5  12       95.76       91.82      3.80 o 
   4   5  12        1.68        0.36      2.66 o 
  -4   6  12        9.19        6.79      2.29 o 
  -3   6  12        4.42        1.08      1.89 o 
  -2   6  12       18.34       14.13      2.00 o 
  -1   6  12       63.38       71.31     11.46 o 
   0   6  12        8.27        7.30      3.49 o 
   1   6  12       83.40       91.13      6.10 o 
   2   6  12      124.74      119.05      3.35 o 
   3   6  12       95.05      101.69      5.45 o 
  -4   7  12        3.36        3.29      1.76 o 
  -3   7  12        9.26        9.33      2.07 o 
  -2   7  12        5.32        5.57      1.79 o 
  -1   7  12        2.15        1.16      1.78 o 
   0   7  12       24.83       29.04      2.37 o 
   1   7  12       11.92       10.87      1.98 o 
   2   7  12       34.65       30.89      5.64 o 
   3   7  12        9.19       10.06      2.57 o 
  -4   8  12        2.89        1.32      1.80 o 
  -3   8  12        6.77       10.75      2.19 o 
  -2   8  12       18.77       15.64      2.02 o 
  -1   8  12       14.33       18.69      4.48 o 
   0   8  12       76.50       71.47     16.11 o 
   1   8  12        0.00       -0.54      1.70 o 
   2   8  12        0.14        0.30      2.11 o 
   3   8  12       62.23       75.31      3.95 o 
  -4   9  12        2.29        1.03      2.09 o 
  -3   9  12        2.81        1.45      1.61 o 
  -2   9  12       16.65       14.56      2.60 o 
  -1   9  12       50.86       52.35      3.19 o 
   0   9  12       82.28       87.53      3.80 o 
   1   9  12       20.94       22.75      3.56 o 
   2   9  12       11.52       10.36      2.67 o 
   3   9  12       20.79       17.91      3.83 o 
  -3  10  12        4.39        2.15      1.81 o 
  -2  10  12       43.27       45.10      3.21 o 
  -1  10  12       23.73       25.96      2.75 o 
   0  10  12       50.47       47.86      5.91 o 
   1  10  12        0.36       -0.11      2.21 o 
   2  10  12        2.02        0.68      2.51 o 
  -2  11  12        0.32       -0.68      2.29 o 
  -1  11  12        5.17        2.25      2.17 o 
   0  11  12        1.32        1.50      2.36 o 
   1  11  12        0.06        0.38      2.22 o 
  -2  12  12        0.30       -0.75      2.32 o 
  -1  12  12       12.08        9.73      2.54 o 
   0  12  12        6.59        4.51      2.42 o 
   1  12  12        0.49        0.81      2.65 o 
  -5   0  13        6.59        5.63      5.94 o 
  -3   0  13       27.93       40.27      5.53 o 
  -1   0  13       66.10       62.38      4.95 o 
   1   0  13       28.90       19.57      2.21 o 
   3   0  13       29.49       34.81      6.63 o 
  -5   1  13       11.10        5.73      3.98 o 
  -4   1  13        0.05       -0.26      3.19 o 
  -3   1  13        1.87        4.76      2.86 o 
  -2   1  13        1.70        2.88      1.83 o 
  -1   1  13      245.71      265.83      4.49 o 
   0   1  13       45.28       45.90      1.68 o 
   1   1  13        3.13        1.99      1.11 o 
   2   1  13        7.89        7.04      1.75 o 
   3   1  13       62.96       65.95      5.34 o 
   4   1  13        6.16        0.28      4.35 o 
  -5   2  13        5.08        4.10      3.65 o 
  -4   2  13        4.81        1.64      3.51 o 
  -3   2  13        3.77        3.83      1.84 o 
  -2   2  13        2.23        0.55      1.72 o 
  -1   2  13       59.66       58.65      2.58 o 
   0   2  13      302.02      309.28      4.37 o 
   1   2  13       84.73       95.77      2.80 o 
   2   2  13       98.71       98.47      7.19 o 
   3   2  13       22.24       14.25      3.99 o 
   4   2  13       50.75       53.09      5.85 o 
  -5   3  13        0.29        1.55      3.76 o 
  -4   3  13       16.73       16.82      3.66 o 
  -3   3  13       11.87        9.36      2.03 o 
  -2   3  13        2.04        1.88      1.82 o 
  -1   3  13       88.20       88.77      4.59 o 
   0   3  13        6.08        4.31      2.01 o 
   1   3  13       14.86       19.63      1.70 o 
   2   3  13       15.99       15.67      2.15 o 
   3   3  13        0.07        0.61      2.20 o 
  -4   4  13       26.25       25.83      2.63 o 
  -3   4  13       22.35       26.21      2.57 o 
  -2   4  13      106.14      119.08      3.86 o 
  -1   4  13        6.47        6.77      1.65 o 
   0   4  13       20.95       19.56      3.92 o 
   1   4  13       38.08       36.19      2.02 o 
   2   4  13      106.53      102.03      3.75 o 
   3   4  13        6.63        3.99      2.35 o 
  -4   5  13        0.77       -0.73      2.16 o 
  -3   5  13       31.82       26.91      2.46 o 
  -2   5  13        1.16        0.83      1.70 o 
  -1   5  13       37.63       35.25      3.37 o 
   0   5  13        2.42        0.65      1.68 o 
   1   5  13       20.81       26.34      2.31 o 
   2   5  13      226.57      250.58      4.87 o 
   3   5  13       53.72       54.62      3.63 o 
  -4   6  13        0.59        0.50      2.44 o 
  -3   6  13        2.13        2.57      1.98 o 
  -2   6  13       56.50       56.34      3.96 o 
  -1   6  13       88.25       88.19      6.73 o 
   0   6  13       14.37       13.94      2.22 o 
   1   6  13        1.15        1.71      1.76 o 
   2   6  13       23.39       23.17      2.19 o 
   3   6  13        1.78        0.91      2.41 o 
  -4   7  13        0.74        0.44      2.33 o 
  -3   7  13       25.73       27.47      2.61 o 
  -2   7  13        4.64        2.51      1.87 o 
  -1   7  13       30.09       28.59      2.71 o 
   0   7  13      158.83      163.42      5.27 o 
   1   7  13      341.08      376.16     10.79 o 
   2   7  13       20.95       21.70      2.56 o 
   3   7  13       22.22       28.27      3.06 o 
  -3   8  13        0.00        0.34      2.13 o 
  -2   8  13       17.39       12.66      2.65 o 
  -1   8  13       13.53       17.19      2.42 o 
   0   8  13       11.39       11.80      2.19 o 
   1   8  13       10.39        9.82      2.41 o 
   2   8  13       13.83       12.50      2.73 o 
  -3   9  13        1.82        5.38      2.42 o 
  -2   9  13       17.11       16.32      3.93 o 
  -1   9  13       46.00       43.39      4.05 o 
   0   9  13       76.60       81.53      4.98 o 
   1   9  13       83.41       83.59      4.17 o 
   2   9  13        7.24        8.43      4.12 o 
  -2  10  13       11.70       18.21      2.68 o 
  -1  10  13        7.82        1.84      2.28 o 
   0  10  13       18.45       24.37      4.09 o 
   1  10  13        5.79        6.39      2.66 o 
  -2  11  13        3.33        1.54      2.72 o 
  -1  11  13        2.26        1.18      2.24 o 
   0  11  13        5.21        4.35      2.65 o 
   1  11  13       10.20        6.15      3.06 o 
  -4   0  14       19.79       24.26      5.91 o 
  -2   0  14       19.40       18.07      4.43 o 
   0   0  14        5.82        5.14      1.65 o 
   2   0  14        3.63        2.44      4.36 o 
  -4   1  14       12.33        7.00      3.61 o 
  -3   1  14        5.00        2.20      3.22 o 
  -2   1  14       10.46        6.74      1.90 o 
  -1   1  14       99.47      109.35      3.51 o 
   0   1  14       43.88       42.39      1.71 o 
   1   1  14       35.05       32.37      3.71 o 
   2   1  14        0.26        0.34      1.79 o 
   3   1  14        3.31        0.70      3.72 o 
  -4   2  14       50.74       33.08      4.26 o 
  -3   2  14       39.88       37.03      2.86 o 
  -2   2  14        0.83        0.74      1.88 o 
  -1   2  14       48.16       49.40      2.51 o 
   0   2  14        5.35        4.58      1.55 o 
   1   2  14      359.20      388.71      6.11 o 
   2   2  14        0.00        0.00      1.88 o 
   3   2  14       13.35       11.65      4.42 o 
  -4   3  14        2.39        0.98      3.74 o 
  -3   3  14       68.78       58.34      3.23 o 
  -2   3  14        4.74        5.31      1.95 o 
  -1   3  14       38.26       38.26      2.34 o 
   0   3  14       36.73       31.30      9.80 o 
   1   3  14       52.60       49.89      2.26 o 
   2   3  14       11.49       14.85      2.28 o 
   3   3  14       12.13        6.54      3.85 o 
  -4   4  14        0.25        0.42      2.51 o 
  -3   4  14       14.17       14.27      2.39 o 
  -2   4  14       95.03       93.51      5.59 o 
  -1   4  14        0.59        0.71      1.69 o 
   0   4  14       28.97       32.03      2.60 o 
   1   4  14      148.49      152.49      3.96 o 
   2   4  14       48.97       50.25      3.04 o 
   3   4  14       20.29       19.80      2.78 o 
  -4   5  14        1.40        0.92      2.53 o 
  -3   5  14        5.39        3.88      2.14 o 
  -2   5  14        0.75        1.05      1.95 o 
  -1   5  14        4.37        3.49      1.76 o 
   0   5  14        1.33        1.23      2.02 o 
   1   5  14       94.54       88.43      3.72 o 
   2   5  14        3.32        4.63      2.22 o 
   3   5  14        3.22        1.73      2.59 o 
  -4   6  14        1.63       -0.02      2.61 o 
  -3   6  14       18.02       20.73      2.65 o 
  -2   6  14        6.53        6.06      2.05 o 
  -1   6  14        6.65        4.00      2.25 o 
   0   6  14      123.36      125.14      4.51 o 
   1   6  14      263.90      274.73      8.90 o 
   2   6  14       16.57       18.05      2.51 o 
  -3   7  14        1.16        0.84      2.22 o 
  -2   7  14        8.59        4.85      2.40 o 
  -1   7  14       22.11       20.40      2.64 o 
   0   7  14        0.24        0.42      1.89 o 
   1   7  14        0.18        0.57      2.12 o 
   2   7  14       88.40       89.21     13.69 o 
  -3   8  14        2.24       -0.28      2.32 o 
  -2   8  14        0.35       -0.25      2.55 o 
  -1   8  14        0.50        1.60      2.11 o 
   0   8  14        7.31        4.34      2.21 o 
   1   8  14        2.66        2.07      2.48 o 
   2   8  14        0.40        1.40      2.65 o 
  -2   9  14       17.11       14.83      2.82 o 
  -1   9  14        0.43        0.72      2.14 o 
   0   9  14       29.49       30.98      5.34 o 
   1   9  14        6.73        5.22      2.45 o 
  -1  10  14        4.76        3.40      2.68 o 
   0  10  14        0.94        1.41      2.27 o 
  -3   0  15        5.03        1.82      4.84 o 
  -1   0  15       29.14       30.06      2.90 o 
   1   0  15       45.11       48.66      3.08 o 
   3   0  15        3.37       -0.24      6.49 o 
  -4   1  15        3.32        2.85      4.05 o 
  -3   1  15        9.25        6.37      3.18 o 
  -2   1  15        6.45        6.24      1.99 o 
  -1   1  15        0.85        0.84      1.85 o 
   0   1  15       67.00       73.67      2.49 o 
   1   1  15        3.61        4.26      1.96 o 
   2   1  15       49.35       60.83      5.16 o 
   3   1  15       89.51       91.41      6.55 o 
  -4   2  15       11.12        7.30      4.14 o 
  -3   2  15       84.14       77.25      3.77 o 
  -2   2  15       24.05       28.61      2.57 o 
  -1   2  15       55.18       54.79      3.16 o 
   0   2  15        8.40        6.83      1.69 o 
   1   2  15       27.35       29.63      2.49 o 
   2   2  15        0.11        0.03      2.13 o 
  -4   3  15       19.61       10.27      4.05 o 
  -3   3  15       39.53       33.50      2.99 o 
  -2   3  15       20.34       16.90      2.30 o 
  -1   3  15       17.28       15.08      2.07 o 
   0   3  15       61.01       62.61      3.39 o 
   1   3  15        4.34        4.99      1.89 o 
   2   3  15       20.09       22.32      2.59 o 
  -3   4  15        4.47        5.89      2.57 o 
  -2   4  15        0.17       -0.13      1.98 o 
  -1   4  15      108.10      111.55      3.67 o 
   0   4  15       19.53       21.33      2.48 o 
   1   4  15       26.68       26.65      3.59 o 
   2   4  15        0.57        0.47      2.35 o 
  -3   5  15        1.53        1.02      2.41 o 
  -2   5  15        0.02        1.21      2.11 o 
  -1   5  15       33.96       38.82      3.21 o 
   0   5  15       73.60       78.49      3.79 o 
   1   5  15        0.00        1.04      2.21 o 
   2   5  15       83.86       81.06      4.47 o 
  -3   6  15        1.71        2.87      2.60 o 
  -2   6  15        7.38        8.83      2.27 o 
  -1   6  15        0.03       -0.41      2.26 o 
   0   6  15        2.05        1.98      2.33 o 
   1   6  15       52.96       52.18      3.40 o 
   2   6  15       15.42       14.57      3.30 o 
  -3   7  15        8.95        8.05      2.59 o 
  -2   7  15        2.41        2.39      2.75 o 
  -1   7  15        4.00        2.93      2.49 o 
   0   7  15        0.02        0.74      2.20 o 
   1   7  15        3.15        1.83      2.46 o 
  -2   8  15       36.05       31.75      3.26 o 
  -1   8  15        1.18        3.28      2.49 o 
   0   8  15        2.38        3.78      2.60 o 
   1   8  15        7.02        9.67      2.58 o 
  -1   9  15        3.02        3.76      2.64 o 
   0   9  15        0.08       -0.58      2.25 o 
  -2   0  16        1.41        1.89      3.92 o 
   0   0  16       20.60       21.98      2.73 o 
   2   0  16        3.08        3.61      5.88 o 
  -3   1  16        5.19        1.04      3.30 o 
  -2   1  16       25.85       27.38      2.64 o 
  -1   1  16       38.30       39.03      2.71 o 
   0   1  16       42.53       42.70      2.47 o 
   1   1  16       13.64       12.28      2.38 o 
   2   1  16       54.07       52.50      5.29 o 
  -3   2  16        2.55       -0.32      3.51 o 
  -2   2  16       23.82       24.61      2.80 o 
  -1   2  16      101.66       98.38      6.37 o 
   0   2  16        0.29       -0.27      2.37 o 
   1   2  16       12.26       13.21      2.66 o 
   2   2  16       11.81       10.22      4.38 o 
  -3   3  16        5.06        2.92      2.69 o 
  -2   3  16       25.92       22.33      2.79 o 
  -1   3  16        7.44        8.50      2.23 o 
   0   3  16        6.80        5.13      2.35 o 
   1   3  16        5.25        4.84      2.52 o 
   2   3  16        4.61        5.07      2.62 o 
  -3   4  16       83.67       92.85      4.20 o 
  -2   4  16       66.53       77.73      4.13 o 
  -1   4  16       32.87       27.93      2.88 o 
   0   4  16       58.62       65.19      4.11 o 
   1   4  16        0.04        0.10      2.82 o 
  -2   5  16        0.04        0.99      2.43 o 
  -1   5  16       29.76       33.57      3.21 o 
   0   5  16       32.07       34.61      3.14 o 
   1   5  16       65.28       64.33      3.68 o 
  -2   6  16        4.55        4.49      2.96 o 
  -1   6  16        0.18       -0.45      2.66 o 
   0   6  16        4.08        4.71      2.45 o 
   1   6  16       17.49       13.13      2.66 o 
  -1   7  16        2.45        0.82      2.59 o 
   0   7  16       65.67       52.56      3.60 o 
  -1   0  17        9.13        6.70      4.09 o 
   1   0  17        0.62       -0.21      5.29 o 
  -2   1  17        4.80        3.88      3.30 o 
  -1   1  17        2.80        3.37      2.27 o 
   0   1  17        0.36        0.09      2.47 o 
   1   1  17        0.09       -1.31      5.22 o 
  -2   2  17        0.79        0.81      2.57 o 
  -1   2  17        2.21        1.97      2.14 o 
   0   2  17       92.09      103.62      6.61 o 
   1   2  17        0.17       -0.49      2.59 o 
  -2   3  17        5.67        3.17      2.67 o 
  -1   3  17       20.25       19.59      3.04 o 
   0   3  17        3.88        1.52      2.54 o 
  -2   4  17       26.30       26.93      3.13 o 
  -1   4  17        7.05       10.07      2.76 o 
   0   4  17       41.46       42.25      5.51 o 
  -1   5  17        9.73       14.27      3.07 o 
                                                 
